# Supplementary material for: The progression of leaf senescence is gated by the cytosolic arginine pool
Source: Nat Plants. 2026 Jun 30;12(7):1325–33. doi: 10.1038/s41477-026-02328-2 (PMC13384897; doi:10.1038/s41477-026-02328-2)
Supplement: Supplementary file 3 — List of primers. [file 41477_2026_2328_MOESM3_ESM.xlsx]

## Sheet: Supplementary Table 1
Supplemental Table 1. Primers used in this work.
Experiment Name	Locus Name	Alias	Primer Name	Sequence (5’ – 3’)	Purpose
Gateway cloning	AT2G33820	BAC1	BAC1_GTW-FP	GGGGACAAGTTTGTACAAAAAAGCAGGCTTCATGGGAGAGAGTAAGACGACG	Gateway cloning for pUBI10::BAC1 construct.
			BAC1_GTW-RP	GGGGACCACTTTGTACAAGAAAGCTGGGTCCTAGTCACGTTTGATTCCCAA
	AT1G79900	BAC2	BAC2_GTW-FP	GGGGACAAGTTTGTACAAAAAAGCAGGCTTCATGGATTTCTGGCCGGA	Gateway cloning for pUBI10::BAC2 construct.
			BAC2_GTW-RP	GGGGACCACTTTGTACAAGAAAGCTGGGTCTCAATCTCCTGTGACAATATCT
	AT1G44100	AAP5	AAP5_GTW-FP	GGGGACAAGTTTGTACAAAAAAGCAGGCTTCATGGTCGTTCAGAATGTTCAAG	Gateway cloning for pUBI10::AAP5 construct.
			AAP5_GTW-RP	GGGGACCACTTTGTACAAGAAAGCTGGGTCTCAGAATTCAGACTGGAAAGGT
	AT5G39610.1	ORE1	ORE1_GTW-FP_promotor sequence	GGGGACAAGTTTGTACAAAAAAGCAGGCTTCCACCTTTCAATAACGATCC	Gateway cloning for pORE1::ORE1-GFP construct.
			ORE1_GTW-RP_gene specific_without STOP	GGGGACCACTTTGTACAAGAAAGCTGGGTCGAAATTCCAAACGCAATCCAATTC
qRT-PCR analysis	AT2G33820	BAC1	BAC1_qRT-PCR-FP	GAACTTTGCCAGATGATGGGCCAC	Expression of BAC1 gene by qRT-PCR during senescence.
			BAC1_qRT-PCR-RP	TGAACGGCACAATCAAGAGGACTG
	AT1G79900	BAC2	BAC2_qRT-PCR-FP	CCAGCTGGGTCGCTTGTTATCCTC	Expression of BAC2 gene by qRT-PCR during senescence.
			BAC2_qRT-PCR-RP	ACACCGCAAGGCTACCTCATAAGC
	AT1G44100	AAP5	AAP5_qRT-PCR-FP	AGGTGAAAGTATGTGGAGTTGTGC	Expression of AAP5 gene by qRT-PCR during senescence.
			AAP5_qRT-PCR-FP	GCAACTTGTCCTTTGGATTGCTAC
	AT3G18780	ACT2	ACT2_qRT-PCR-FP	CGTTTCTATGATGCACTTGTGTG	Expression of ACT2 gene by qRT-PCR as internal control.
			ACT2_qRT-PCR-RP	GGGAACAAAAGGAATAAAGAGG
ChIP assay	AT1G79900	BAC2	BAC2_ChIP-qPCR_P1-FP	AAAAGAAGAGAAGCGACCTTGGC	ChIP-qPCR analysis with ORE1-GFP lines, to investigate the association of ORE1 with BAC2 promotor.
			BAC2_ChIP-qPCR_P1-RP	CGGGAACTCCACCCTGTTTTAGT
			BAC2_ChIP-qPCR_P2-FP	TTGTTGGCGTTCTTGTCTCTTTG
			BAC2_ChIP-qPCR_P2-RP	CCATCCTAATTCCACACTCCAAT
	AT1G44100	AAP5	AAP5_ChIP-qPCR_P1-FP	CCGAATGGTCGGTGTTTCCAGTG	ChIP-qPCR analysis with ORE1-GFP lines, to investigate the association of ORE1 with AAP5 promotor.
			AAP5_ChIP-qPCR_P1-RP	GTCAAGAGAAAGTTGACGGAGGA
			AAP5_ChIP-qPCR_P2-FP	GTTGGATGTCTCCGTCTTCCACG
			AAP5_ChIP-qPCR_P2-RP	CTTCTTTTGGTCGACAATAAGACC
	AT5G62690	TUB2	TUB2_ChIP-qPCR-FP	GAGCCTTACAACGCTACTCTGTCTGT	ChIP-qPCR analysis as control (reported by Zhang, et al. 2021 (Mol. Plant))
			TUB2_ChIP-qPCR-RP	ACACCAGACATAGTAGCAGAAATCA
CRISPR	AT2G33820	BAC1	BAC1-sgRNA (29a)	ACATAATACAGATGTGCAA	BAC1 sgRNA1 for CRISPR deletion
			BAC1-sgRNA (29b)	AGGCTAAGCTGTTCTTGCG	BAC1 sgRNA2 for CRISPR deletion
	AT1G79900	BAC2	BAC2_sgRNA (33a)	TAGGAGACAGGGCCTTCAG	BAC2 sgRNA1 for CRISPR deletion
			BAC2_sgRNA (33b)	CAGGACCATGCTCGTGGCT	BAC2 sgRNA2 for CRISPR deletion
	AT2G33820	BAC1	BAC1-29-CRISPR_Genotyping_FP	ggtttcttctgatgctgtttggg	Farward primer for BAC1-29-CRISPR mutant line
			BAC1-29-CRISPR_Genotyping_RP	ttctggagatttcacCTTTACTA	Reverse primer for BAC1-29-CRISPR mutant line
	AT1G79900	BAC2	BAC2-33-CRISPR_Genotyping_FP	TGCTATGGTATTCCAGATATACG	Farward primer for BAC2-33-CRISPR mutant line
			BAC2-33-CRISPR_Genotyping_RP	GGCAACTGCAGTCCCGAGGCCAC	Reverse primer for BAC2-33-CRISPR mutant line
	AT2G33820	BAC1	BAC1_qRT-PCR-FP	CTCGCCACTGTCGCCGTCGGC	Expression of BAC1 gene by RT-PCR in bac1-29-CRISPR lines
			BAC1_qRT-PCR-RP	GGAACCAGAGAATCCGTTCCT
	AT1G79900	BAC2	BAC2_qRT-PCR-FP	TGGTCCCATCACCTTGGCC	Expression of BAC2 gene by RT-PCR in bac2-33-CRISPR lines
			BAC2_qRT-PCR-RP	GCTGGCCACTCCAGCAAGG
