# Supplementary material for: The progression of leaf senescence is gated by the cytosolic arginine pool
Source: Nat Plants. 2026 Jun 30;12(7):1325–33. doi: 10.1038/s41477-026-02328-2 (PMC13384897; doi:10.1038/s41477-026-02328-2)
Supplement: Supplementary file 4 — Source data for Supplementary Figs. 1–4. [file 41477_2026_2328_MOESM4_ESM.xlsx]

## Sheet: Supp.Fig1d,e
Supp. Fig.1 d
ore1-2 Young TUB2	ore1-2 Old TUB2	ore1-2/pORE1::ORE1-GFP L#6 Young TUB2	ore1-2/pORE1::ORE1-GFP L#6 Old TUB2	ore1-2 Young P1	ore1-2 Old P1	ore1-2/pORE1::ORE1-GFP L#6 Young P1	ore1-2/pORE1::ORE1-GFP L#6 Old P1	ore1-2 Young P2	ore1-2 Old P2	ore1-2/pORE1::ORE1-GFP L#6 Young P2	ore1-2/pORE1::ORE1-GFP L#6 Old P2
1	1	1	0.891256	1	1	0.143103	3.23804	1	1	15.5164	29.6223
1	1	1.18321	1.48128	1	1	1.31039	0.200844	1	1	0.609536	18.806
1	1	0.241562	1.39566	1	1	2.26577	1.34884	1	1	0.530564	11.5054
1	1	1.60874	0.028696	1	1			1	1		25.1952
Supp. Fig.1 e
ore1-2 Young TUB2	ore1-2 Old TUB2	ore1-2/pORE1::ORE1-GFP L#6 Young TUB2	ore1-2/pORE1::ORE1-GFP L#6 Old TUB2	ore1-2 Young P1	ore1-2 Old P1	ore1-2/pORE1::ORE1-GFP L#6 Young P1	ore1-2/pORE1::ORE1-GFP L#6 Old P1	ore1-2 Young P2	ore1-2 Old P2	ore1-2/pORE1::ORE1-GFP L#6 Young P2	ore1-2/pORE1::ORE1-GFP L#6 Old P2
1	1	1	0.891256	1	1	0.679999	0.954904	1	1	1.03869	1.47934
1	1	1.18321	1.48128	1	1	1.2291	1.50208	1	1	1.35133	0.742661
1	1	0.241562	1.39566	1	1	1.31041	0.719849	1	1	1.4637	1.33159
1	1	1.60874	0.028696	1	1		0.975816	1	1

## Sheet: Supp.Fig1d stats
Table Analyzed	Data 1						Compare column means (main column effect)
Two-way ANOVA	Ordinary						Number of families	1
Alpha	0.05						Number of comparisons per family	66
							Alpha	0.05
Source of Variation	% of total variation	P value	P value summary	Significant?
Row Factor	2.9	0.162	ns	No			Tukey's multiple comparisons test	Mean diff,	95,00% CI of diff,	Below threshold?	Summary	Adjusted P Value
Column Factor	81.3	<,001	***	Yes
							ore1-2 Young TUB2 vs. ore1-2 Old TUB2	-3.55e-15	-7,79 to 7,79	No	ns	>,999
ANOVA table	SS (Type III)	DF	MS	F (DFn, DFd)	P value		ore1-2 Young TUB2 vs. Group C	-0.00838	-7,80 to 7,78	No	ns	>,999
Row Factor	53.5	3	17.8	F (3, 30) = 1,84	P=,162		ore1-2 Young TUB2 vs. Group D	0.0508	-7,74 to 7,84	No	ns	>,999
Column Factor	1498	11	136	F (11, 30) = 14,0	P<,001		ore1-2 Young TUB2 vs. ore1-2 Young P1	0	-7,79 to 7,79	No	ns	>,999
Residual	291	30	9.71				ore1-2 Young TUB2 vs. ore1-2 Old P1	-3.55e-15	-7,79 to 7,79	No	ns	>,999
Total	1844	44					ore1-2 Young TUB2 vs. Group G	-0.373	-8,86 to 8,11	No	ns	>,999
							ore1-2 Young TUB2 vs. Group H	-0.729	-9,21 to 7,75	No	ns	>,999
Data summary							ore1-2 Young TUB2 vs. ore1-2 Young P2	0	-7,79 to 7,79	No	ns	>,999
Number of columns (Column Factor)	12						ore1-2 Young TUB2 vs. ore1-2 Old P2	0	-7,79 to 7,79	No	ns	>,999
Number of rows (Row Factor)	4						ore1-2 Young TUB2 vs. Group K	-4.69	-13,2 to 3,80	No	ns	0.719
Number of values	45						ore1-2 Young TUB2 vs. Group L	-20.3	-28,1 to -12,5	Yes	***	<,001
							ore1-2 Old TUB2 vs. Group C	-0.00838	-7,80 to 7,78	No	ns	>,999
							ore1-2 Old TUB2 vs. Group D	0.0508	-7,74 to 7,84	No	ns	>,999
							ore1-2 Old TUB2 vs. ore1-2 Young P1	3.55e-15	-7,79 to 7,79	No	ns	>,999
							ore1-2 Old TUB2 vs. ore1-2 Old P1	0	-7,79 to 7,79	No	ns	>,999
							ore1-2 Old TUB2 vs. Group G	-0.373	-8,86 to 8,11	No	ns	>,999
							ore1-2 Old TUB2 vs. Group H	-0.729	-9,21 to 7,75	No	ns	>,999
							ore1-2 Old TUB2 vs. ore1-2 Young P2	3.55e-15	-7,79 to 7,79	No	ns	>,999
							ore1-2 Old TUB2 vs. ore1-2 Old P2	3.55e-15	-7,79 to 7,79	No	ns	>,999
							ore1-2 Old TUB2 vs. Group K	-4.69	-13,2 to 3,80	No	ns	0.719
							ore1-2 Old TUB2 vs. Group L	-20.3	-28,1 to -12,5	Yes	***	<,001
							Group C vs. Group D	0.0592	-7,73 to 7,85	No	ns	>,999
							Group C vs. ore1-2 Young P1	0.00838	-7,78 to 7,80	No	ns	>,999
							Group C vs. ore1-2 Old P1	0.00838	-7,78 to 7,80	No	ns	>,999
							Group C vs. Group G	-0.364	-8,85 to 8,12	No	ns	>,999
							Group C vs. Group H	-0.721	-9,20 to 7,76	No	ns	>,999
							Group C vs. ore1-2 Young P2	0.00838	-7,78 to 7,80	No	ns	>,999
							Group C vs. ore1-2 Old P2	0.00838	-7,78 to 7,80	No	ns	>,999
							Group C vs. Group K	-4.68	-13,2 to 3,81	No	ns	0.721
							Group C vs. Group L	-20.3	-28,1 to -12,5	Yes	***	<,001
							Group D vs. ore1-2 Young P1	-0.0508	-7,84 to 7,74	No	ns	>,999
							Group D vs. ore1-2 Old P1	-0.0508	-7,84 to 7,74	No	ns	>,999
							Group D vs. Group G	-0.424	-8,91 to 8,06	No	ns	>,999
							Group D vs. Group H	-0.78	-9,26 to 7,70	No	ns	>,999
							Group D vs. ore1-2 Young P2	-0.0508	-7,84 to 7,74	No	ns	>,999
							Group D vs. ore1-2 Old P2	-0.0508	-7,84 to 7,74	No	ns	>,999
							Group D vs. Group K	-4.74	-13,2 to 3,75	No	ns	0.706
							Group D vs. Group L	-20.3	-28,1 to -12,5	Yes	***	<,001
							ore1-2 Young P1 vs. ore1-2 Old P1	-3.55e-15	-7,79 to 7,79	No	ns	>,999
							ore1-2 Young P1 vs. Group G	-0.373	-8,86 to 8,11	No	ns	>,999
							ore1-2 Young P1 vs. Group H	-0.729	-9,21 to 7,75	No	ns	>,999
							ore1-2 Young P1 vs. ore1-2 Young P2	0	-7,79 to 7,79	No	ns	>,999
							ore1-2 Young P1 vs. ore1-2 Old P2	0	-7,79 to 7,79	No	ns	>,999
							ore1-2 Young P1 vs. Group K	-4.69	-13,2 to 3,80	No	ns	0.719
							ore1-2 Young P1 vs. Group L	-20.3	-28,1 to -12,5	Yes	***	<,001
							ore1-2 Old P1 vs. Group G	-0.373	-8,86 to 8,11	No	ns	>,999
							ore1-2 Old P1 vs. Group H	-0.729	-9,21 to 7,75	No	ns	>,999
							ore1-2 Old P1 vs. ore1-2 Young P2	3.55e-15	-7,79 to 7,79	No	ns	>,999
							ore1-2 Old P1 vs. ore1-2 Old P2	3.55e-15	-7,79 to 7,79	No	ns	>,999
							ore1-2 Old P1 vs. Group K	-4.69	-13,2 to 3,80	No	ns	0.719
							ore1-2 Old P1 vs. Group L	-20.3	-28,1 to -12,5	Yes	***	<,001
							Group G vs. Group H	-0.356	-9,35 to 8,64	No	ns	>,999
							Group G vs. ore1-2 Young P2	0.373	-8,11 to 8,86	No	ns	>,999
							Group G vs. ore1-2 Old P2	0.373	-8,11 to 8,86	No	ns	>,999
							Group G vs. Group K	-4.31	-13,3 to 4,68	No	ns	0.857
							Group G vs. Group L	-19.9	-28,4 to -11,4	Yes	***	<,001
							Group H vs. ore1-2 Young P2	0.729	-7,75 to 9,21	No	ns	>,999
							Group H vs. ore1-2 Old P2	0.729	-7,75 to 9,21	No	ns	>,999
							Group H vs. Group K	-3.96	-13,0 to 5,04	No	ns	0.912
							Group H vs. Group L	-19.6	-28,0 to -11,1	Yes	***	<,001
							ore1-2 Young P2 vs. ore1-2 Old P2	0	-7,79 to 7,79	No	ns	>,999
							ore1-2 Young P2 vs. Group K	-4.69	-13,2 to 3,80	No	ns	0.719
							ore1-2 Young P2 vs. Group L	-20.3	-28,1 to -12,5	Yes	***	<,001
							ore1-2 Old P2 vs. Group K	-4.69	-13,2 to 3,80	No	ns	0.719
							ore1-2 Old P2 vs. Group L	-20.3	-28,1 to -12,5	Yes	***	<,001
							Group K vs. Group L	-15.6	-24,1 to -7,11	Yes	***	<,001
							Test details	Mean 1	Mean 2	Mean diff,	SE of diff,	N1	N2	q	DF
							ore1-2 Young TUB2 vs. ore1-2 Old TUB2	1	1	-3.55e-15	2.2	4	4	2.28e-15	30
							ore1-2 Young TUB2 vs. Group C	1	1.01	-0.00838	2.2	4	4	0.00538	30
							ore1-2 Young TUB2 vs. Group D	1	0.949	0.0508	2.2	4	4	0.0326	30
							ore1-2 Young TUB2 vs. ore1-2 Young P1	1	1	0	2.2	4	4	0	30
							ore1-2 Young TUB2 vs. ore1-2 Old P1	1	1	-3.55e-15	2.2	4	4	2.28e-15	30
							ore1-2 Young TUB2 vs. Group G	1	1.37	-0.373	2.4	4	3	0.22	30
							ore1-2 Young TUB2 vs. Group H	1	1.73	-0.729	2.4	4	3	0.43	30
							ore1-2 Young TUB2 vs. ore1-2 Young P2	1	1	0	2.2	4	4	0	30
							ore1-2 Young TUB2 vs. ore1-2 Old P2	1	1	0	2.2	4	4	0	30
							ore1-2 Young TUB2 vs. Group K	1	5.69	-4.69	2.4	4	3	2.76	30
							ore1-2 Young TUB2 vs. Group L	1	21.3	-20.3	2.2	4	4	13	30
							ore1-2 Old TUB2 vs. Group C	1	1.01	-0.00838	2.2	4	4	0.00538	30
							ore1-2 Old TUB2 vs. Group D	1	0.949	0.0508	2.2	4	4	0.0326	30
							ore1-2 Old TUB2 vs. ore1-2 Young P1	1	1	3.55e-15	2.2	4	4	2.28e-15	30
							ore1-2 Old TUB2 vs. ore1-2 Old P1	1	1	0	2.2	4	4	0	30
							ore1-2 Old TUB2 vs. Group G	1	1.37	-0.373	2.4	4	3	0.22	30
							ore1-2 Old TUB2 vs. Group H	1	1.73	-0.729	2.4	4	3	0.43	30
							ore1-2 Old TUB2 vs. ore1-2 Young P2	1	1	3.55e-15	2.2	4	4	2.28e-15	30
							ore1-2 Old TUB2 vs. ore1-2 Old P2	1	1	3.55e-15	2.2	4	4	2.28e-15	30
							ore1-2 Old TUB2 vs. Group K	1	5.69	-4.69	2.4	4	3	2.76	30
							ore1-2 Old TUB2 vs. Group L	1	21.3	-20.3	2.2	4	4	13	30
							Group C vs. Group D	1.01	0.949	0.0592	2.2	4	4	0.038	30
							Group C vs. ore1-2 Young P1	1.01	1	0.00838	2.2	4	4	0.00538	30
							Group C vs. ore1-2 Old P1	1.01	1	0.00838	2.2	4	4	0.00538	30
							Group C vs. Group G	1.01	1.37	-0.364	2.4	4	3	0.215	30
							Group C vs. Group H	1.01	1.73	-0.721	2.4	4	3	0.425	30
							Group C vs. ore1-2 Young P2	1.01	1	0.00838	2.2	4	4	0.00538	30
							Group C vs. ore1-2 Old P2	1.01	1	0.00838	2.2	4	4	0.00538	30
							Group C vs. Group K	1.01	5.69	-4.68	2.4	4	3	2.76	30
							Group C vs. Group L	1.01	21.3	-20.3	2.2	4	4	13	30
							Group D vs. ore1-2 Young P1	0.949	1	-0.0508	2.2	4	4	0.0326	30
							Group D vs. ore1-2 Old P1	0.949	1	-0.0508	2.2	4	4	0.0326	30
							Group D vs. Group G	0.949	1.37	-0.424	2.4	4	3	0.25	30
							Group D vs. Group H	0.949	1.73	-0.78	2.4	4	3	0.46	30
							Group D vs. ore1-2 Young P2	0.949	1	-0.0508	2.2	4	4	0.0326	30
							Group D vs. ore1-2 Old P2	0.949	1	-0.0508	2.2	4	4	0.0326	30
							Group D vs. Group K	0.949	5.69	-4.74	2.4	4	3	2.79	30
							Group D vs. Group L	0.949	21.3	-20.3	2.2	4	4	13	30
							ore1-2 Young P1 vs. ore1-2 Old P1	1	1	-3.55e-15	2.2	4	4	2.28e-15	30
							ore1-2 Young P1 vs. Group G	1	1.37	-0.373	2.4	4	3	0.22	30
							ore1-2 Young P1 vs. Group H	1	1.73	-0.729	2.4	4	3	0.43	30
							ore1-2 Young P1 vs. ore1-2 Young P2	1	1	0	2.2	4	4	0	30
							ore1-2 Young P1 vs. ore1-2 Old P2	1	1	0	2.2	4	4	0	30
							ore1-2 Young P1 vs. Group K	1	5.69	-4.69	2.4	4	3	2.76	30
							ore1-2 Young P1 vs. Group L	1	21.3	-20.3	2.2	4	4	13	30
							ore1-2 Old P1 vs. Group G	1	1.37	-0.373	2.4	4	3	0.22	30
							ore1-2 Old P1 vs. Group H	1	1.73	-0.729	2.4	4	3	0.43	30
							ore1-2 Old P1 vs. ore1-2 Young P2	1	1	3.55e-15	2.2	4	4	2.28e-15	30
							ore1-2 Old P1 vs. ore1-2 Old P2	1	1	3.55e-15	2.2	4	4	2.28e-15	30
							ore1-2 Old P1 vs. Group K	1	5.69	-4.69	2.4	4	3	2.76	30
							ore1-2 Old P1 vs. Group L	1	21.3	-20.3	2.2	4	4	13	30
							Group G vs. Group H	1.37	1.73	-0.356	2.54	3	3	0.198	30
							Group G vs. ore1-2 Young P2	1.37	1	0.373	2.4	3	4	0.22	30
							Group G vs. ore1-2 Old P2	1.37	1	0.373	2.4	3	4	0.22	30
							Group G vs. Group K	1.37	5.69	-4.31	2.54	3	3	2.4	30
							Group G vs. Group L	1.37	21.3	-19.9	2.4	3	4	11.7	30
							Group H vs. ore1-2 Young P2	1.73	1	0.729	2.4	3	4	0.43	30
							Group H vs. ore1-2 Old P2	1.73	1	0.729	2.4	3	4	0.43	30
							Group H vs. Group K	1.73	5.69	-3.96	2.54	3	3	2.2	30
							Group H vs. Group L	1.73	21.3	-19.6	2.4	3	4	11.5	30
							ore1-2 Young P2 vs. ore1-2 Old P2	1	1	0	2.2	4	4	0	30
							ore1-2 Young P2 vs. Group K	1	5.69	-4.69	2.4	4	3	2.76	30
							ore1-2 Young P2 vs. Group L	1	21.3	-20.3	2.2	4	4	13	30
							ore1-2 Old P2 vs. Group K	1	5.69	-4.69	2.4	4	3	2.76	30
							ore1-2 Old P2 vs. Group L	1	21.3	-20.3	2.2	4	4	13	30
							Group K vs. Group L	5.69	21.3	-15.6	2.4	3	4	9.2	30

## Sheet: Supp.Fig1e stats
Table Analyzed	Data 1						Compare column means (main column effect)
Two-way ANOVA	Ordinary						Number of families	1
Alpha	0.05						Number of comparisons per family	66
							Alpha	0.05
Source of Variation	% of total variation	P value	P value summary	Significant?
Row Factor	3.167	0.7822	ns	No			Tukey's multiple comparisons test	Mean diff,	95,00% CI of diff,	Below threshold?	Summary	Adjusted P Value
Column Factor	7.562	0.9928	ns	No
							ore1-2 Young TUB2 vs. ore1-2 Old TUB2	0	-0,8117 to 0,8117	No	ns	>0,9999
ANOVA table	SS (Type III)	DF	MS	F (DFn, DFd)	P value		ore1-2 Young TUB2 vs. Group C	-0.008379	-0,8201 to 0,8033	No	ns	>0,9999
Row Factor	0.1139	3	0.03796	F (3, 30) = 0,3602	P=0,7822		ore1-2 Young TUB2 vs. Group D	0.05078	-0,7609 to 0,8625	No	ns	>0,9999
Column Factor	0.2719	11	0.02472	F (11, 30) = 0,2345	P=0,9928		ore1-2 Young TUB2 vs. ore1-2 Young P1	0	-0,8117 to 0,8117	No	ns	>0,9999
Residual	3.162	30	0.1054				ore1-2 Young TUB2 vs. ore1-2 Old P1	0	-0,8117 to 0,8117	No	ns	>0,9999
							ore1-2 Young TUB2 vs. Group G	-0.059	-0,9427 to 0,8247	No	ns	>0,9999
Data summary							ore1-2 Young TUB2 vs. Group H	-0.03816	-0,8499 to 0,7736	No	ns	>0,9999
Number of columns (Column Factor)	12						ore1-2 Young TUB2 vs. ore1-2 Young P2	0	-0,8117 to 0,8117	No	ns	>0,9999
Number of rows (Row Factor)	4						ore1-2 Young TUB2 vs. ore1-2 Old P2	0	-0,8117 to 0,8117	No	ns	>0,9999
Number of values	45						ore1-2 Young TUB2 vs. Group K	-0.2704	-1,154 to 0,6133	No	ns	0.9933
							ore1-2 Young TUB2 vs. Group L	-0.1704	-1,054 to 0,7133	No	ns	0.9999
							ore1-2 Old TUB2 vs. Group C	-0.008379	-0,8201 to 0,8033	No	ns	>0,9999
							ore1-2 Old TUB2 vs. Group D	0.05078	-0,7609 to 0,8625	No	ns	>0,9999
							ore1-2 Old TUB2 vs. ore1-2 Young P1	0	-0,8117 to 0,8117	No	ns	>0,9999
							ore1-2 Old TUB2 vs. ore1-2 Old P1	0	-0,8117 to 0,8117	No	ns	>0,9999
							ore1-2 Old TUB2 vs. Group G	-0.059	-0,9427 to 0,8247	No	ns	>0,9999
							ore1-2 Old TUB2 vs. Group H	-0.03816	-0,8499 to 0,7736	No	ns	>0,9999
							ore1-2 Old TUB2 vs. ore1-2 Young P2	0	-0,8117 to 0,8117	No	ns	>0,9999
							ore1-2 Old TUB2 vs. ore1-2 Old P2	0	-0,8117 to 0,8117	No	ns	>0,9999
							ore1-2 Old TUB2 vs. Group K	-0.2704	-1,154 to 0,6133	No	ns	0.9933
							ore1-2 Old TUB2 vs. Group L	-0.1704	-1,054 to 0,7133	No	ns	0.9999
							Group C vs. Group D	0.05916	-0,7526 to 0,8709	No	ns	>0,9999
							Group C vs. ore1-2 Young P1	0.008379	-0,8033 to 0,8201	No	ns	>0,9999
							Group C vs. ore1-2 Old P1	0.008379	-0,8033 to 0,8201	No	ns	>0,9999
							Group C vs. Group G	-0.05062	-0,9343 to 0,8331	No	ns	>0,9999
							Group C vs. Group H	-0.02978	-0,8415 to 0,7819	No	ns	>0,9999
							Group C vs. ore1-2 Young P2	0.008379	-0,8033 to 0,8201	No	ns	>0,9999
							Group C vs. ore1-2 Old P2	0.008379	-0,8033 to 0,8201	No	ns	>0,9999
							Group C vs. Group K	-0.262	-1,146 to 0,6217	No	ns	0.9948
							Group C vs. Group L	-0.162	-1,046 to 0,7217	No	ns	>0,9999
							Group D vs. ore1-2 Young P1	-0.05078	-0,8625 to 0,7609	No	ns	>0,9999
							Group D vs. ore1-2 Old P1	-0.05078	-0,8625 to 0,7609	No	ns	>0,9999
							Group D vs. Group G	-0.1098	-0,9935 to 0,7739	No	ns	>0,9999
							Group D vs. Group H	-0.08894	-0,9007 to 0,7228	No	ns	>0,9999
							Group D vs. ore1-2 Young P2	-0.05078	-0,8625 to 0,7609	No	ns	>0,9999
							Group D vs. ore1-2 Old P2	-0.05078	-0,8625 to 0,7609	No	ns	>0,9999
							Group D vs. Group K	-0.3212	-1,205 to 0,5625	No	ns	0.9749
							Group D vs. Group L	-0.2211	-1,105 to 0,6625	No	ns	0.9988
							ore1-2 Young P1 vs. ore1-2 Old P1	0	-0,8117 to 0,8117	No	ns	>0,9999
							ore1-2 Young P1 vs. Group G	-0.059	-0,9427 to 0,8247	No	ns	>0,9999
							ore1-2 Young P1 vs. Group H	-0.03816	-0,8499 to 0,7736	No	ns	>0,9999
							ore1-2 Young P1 vs. ore1-2 Young P2	0	-0,8117 to 0,8117	No	ns	>0,9999
							ore1-2 Young P1 vs. ore1-2 Old P2	0	-0,8117 to 0,8117	No	ns	>0,9999
							ore1-2 Young P1 vs. Group K	-0.2704	-1,154 to 0,6133	No	ns	0.9933
							ore1-2 Young P1 vs. Group L	-0.1704	-1,054 to 0,7133	No	ns	0.9999
							ore1-2 Old P1 vs. Group G	-0.059	-0,9427 to 0,8247	No	ns	>0,9999
							ore1-2 Old P1 vs. Group H	-0.03816	-0,8499 to 0,7736	No	ns	>0,9999
							ore1-2 Old P1 vs. ore1-2 Young P2	0	-0,8117 to 0,8117	No	ns	>0,9999
							ore1-2 Old P1 vs. ore1-2 Old P2	0	-0,8117 to 0,8117	No	ns	>0,9999
							ore1-2 Old P1 vs. Group K	-0.2704	-1,154 to 0,6133	No	ns	0.9933
							ore1-2 Old P1 vs. Group L	-0.1704	-1,054 to 0,7133	No	ns	0.9999
							Group G vs. Group H	0.02084	-0,8629 to 0,9045	No	ns	>0,9999
							Group G vs. ore1-2 Young P2	0.059	-0,8247 to 0,9427	No	ns	>0,9999
							Group G vs. ore1-2 Old P2	0.059	-0,8247 to 0,9427	No	ns	>0,9999
							Group G vs. Group K	-0.2114	-1,149 to 0,7259	No	ns	0.9995
							Group G vs. Group L	-0.1114	-1,049 to 0,8259	No	ns	>0,9999
							Group H vs. ore1-2 Young P2	0.03816	-0,7736 to 0,8499	No	ns	>0,9999
							Group H vs. ore1-2 Old P2	0.03816	-0,7736 to 0,8499	No	ns	>0,9999
							Group H vs. Group K	-0.2322	-1,116 to 0,6514	No	ns	0.9982
							Group H vs. Group L	-0.1322	-1,016 to 0,7515	No	ns	>0,9999
							ore1-2 Young P2 vs. ore1-2 Old P2	0	-0,8117 to 0,8117	No	ns	>0,9999
							ore1-2 Young P2 vs. Group K	-0.2704	-1,154 to 0,6133	No	ns	0.9933
							ore1-2 Young P2 vs. Group L	-0.1704	-1,054 to 0,7133	No	ns	0.9999
							ore1-2 Old P2 vs. Group K	-0.2704	-1,154 to 0,6133	No	ns	0.9933
							ore1-2 Old P2 vs. Group L	-0.1704	-1,054 to 0,7133	No	ns	0.9999
							Group K vs. Group L	0.1	-0,8373 to 1,037	No	ns	>0,9999
							Test details	Mean 1	Mean 2	Mean diff,	SE of diff,	N1	N2	q	DF
																q	DF
							ore1-2 Young TUB2 vs. ore1-2 Old TUB2	1	1	0	0.2296	4	4	0	30
							ore1-2 Young TUB2 vs. Group C	1	1.008	-0.008379	0.2296	4	4	0.05162	30	0	30
							ore1-2 Young TUB2 vs. Group D	1	0.9492	0.05078	0.2296	4	4	0.3128	30	0.05162	30
							ore1-2 Young TUB2 vs. ore1-2 Young P1	1	1	0	0.2296	4	4	0	30	0.3128	30
							ore1-2 Young TUB2 vs. ore1-2 Old P1	1	1	0	0.2296	4	4	0	30	0	30
							ore1-2 Young TUB2 vs. Group G	1	1.059	-0.059	0.2499	4	3	0.3339	30	0	30
							ore1-2 Young TUB2 vs. Group H	1	1.038	-0.03816	0.2296	4	4	0.2351	30	0.3339	30
							ore1-2 Young TUB2 vs. ore1-2 Young P2	1	1	0	0.2296	4	4	0	30	0.2351	30
							ore1-2 Young TUB2 vs. ore1-2 Old P2	1	1	0	0.2296	4	4	0	30	0	30
							ore1-2 Young TUB2 vs. Group K	1	1.27	-0.2704	0.2499	4	3	1.53	30	0	30
							ore1-2 Young TUB2 vs. Group L	1	1.17	-0.1704	0.2499	4	3	0.9641	30	1.53	30
							ore1-2 Old TUB2 vs. Group C	1	1.008	-0.008379	0.2296	4	4	0.05162	30	0.9641	30
							ore1-2 Old TUB2 vs. Group D	1	0.9492	0.05078	0.2296	4	4	0.3128	30	0.05162	30
							ore1-2 Old TUB2 vs. ore1-2 Young P1	1	1	0	0.2296	4	4	0	30	0.3128	30
							ore1-2 Old TUB2 vs. ore1-2 Old P1	1	1	0	0.2296	4	4	0	30	0	30
							ore1-2 Old TUB2 vs. Group G	1	1.059	-0.059	0.2499	4	3	0.3339	30	0	30
							ore1-2 Old TUB2 vs. Group H	1	1.038	-0.03816	0.2296	4	4	0.2351	30	0.3339	30
							ore1-2 Old TUB2 vs. ore1-2 Young P2	1	1	0	0.2296	4	4	0	30	0.2351	30
							ore1-2 Old TUB2 vs. ore1-2 Old P2	1	1	0	0.2296	4	4	0	30	0	30
							ore1-2 Old TUB2 vs. Group K	1	1.27	-0.2704	0.2499	4	3	1.53	30	0	30
							ore1-2 Old TUB2 vs. Group L	1	1.17	-0.1704	0.2499	4	3	0.9641	30	1.53	30
							Group C vs. Group D	1.008	0.9492	0.05916	0.2296	4	4	0.3645	30	0.9641	30
							Group C vs. ore1-2 Young P1	1.008	1	0.008379	0.2296	4	4	0.05162	30	0.3645	30
							Group C vs. ore1-2 Old P1	1.008	1	0.008379	0.2296	4	4	0.05162	30	0.05162	30
							Group C vs. Group G	1.008	1.059	-0.05062	0.2499	4	3	0.2865	30	0.05162	30
							Group C vs. Group H	1.008	1.038	-0.02978	0.2296	4	4	0.1835	30	0.2865	30
							Group C vs. ore1-2 Young P2	1.008	1	0.008379	0.2296	4	4	0.05162	30	0.1835	30
							Group C vs. ore1-2 Old P2	1.008	1	0.008379	0.2296	4	4	0.05162	30	0.05162	30
							Group C vs. Group K	1.008	1.27	-0.262	0.2499	4	3	1.483	30	0.05162	30
							Group C vs. Group L	1.008	1.17	-0.162	0.2499	4	3	0.9167	30	1.483	30
							Group D vs. ore1-2 Young P1	0.9492	1	-0.05078	0.2296	4	4	0.3128	30	0.9167	30
							Group D vs. ore1-2 Old P1	0.9492	1	-0.05078	0.2296	4	4	0.3128	30	0.3128	30
							Group D vs. Group G	0.9492	1.059	-0.1098	0.2499	4	3	0.6212	30	0.3128	30
							Group D vs. Group H	0.9492	1.038	-0.08894	0.2296	4	4	0.5479	30	0.6212	30
							Group D vs. ore1-2 Young P2	0.9492	1	-0.05078	0.2296	4	4	0.3128	30	0.5479	30
							Group D vs. ore1-2 Old P2	0.9492	1	-0.05078	0.2296	4	4	0.3128	30	0.3128	30
							Group D vs. Group K	0.9492	1.27	-0.3212	0.2499	4	3	1.818	30	0.3128	30
							Group D vs. Group L	0.9492	1.17	-0.2211	0.2499	4	3	1.251	30	1.818	30
							ore1-2 Young P1 vs. ore1-2 Old P1	1	1	0	0.2296	4	4	0	30	1.251	30
							ore1-2 Young P1 vs. Group G	1	1.059	-0.059	0.2499	4	3	0.3339	30	0	30
							ore1-2 Young P1 vs. Group H	1	1.038	-0.03816	0.2296	4	4	0.2351	30	0.3339	30
							ore1-2 Young P1 vs. ore1-2 Young P2	1	1	0	0.2296	4	4	0	30	0.2351	30
							ore1-2 Young P1 vs. ore1-2 Old P2	1	1	0	0.2296	4	4	0	30	0	30
							ore1-2 Young P1 vs. Group K	1	1.27	-0.2704	0.2499	4	3	1.53	30	0	30
							ore1-2 Young P1 vs. Group L	1	1.17	-0.1704	0.2499	4	3	0.9641	30	1.53	30
							ore1-2 Old P1 vs. Group G	1	1.059	-0.059	0.2499	4	3	0.3339	30	0.9641	30
							ore1-2 Old P1 vs. Group H	1	1.038	-0.03816	0.2296	4	4	0.2351	30	0.3339	30
							ore1-2 Old P1 vs. ore1-2 Young P2	1	1	0	0.2296	4	4	0	30	0.2351	30
							ore1-2 Old P1 vs. ore1-2 Old P2	1	1	0	0.2296	4	4	0	30	0	30
							ore1-2 Old P1 vs. Group K	1	1.27	-0.2704	0.2499	4	3	1.53	30	0	30
							ore1-2 Old P1 vs. Group L	1	1.17	-0.1704	0.2499	4	3	0.9641	30	1.53	30
							Group G vs. Group H	1.059	1.038	0.02084	0.2499	3	4	0.1179	30	0.9641	30
							Group G vs. ore1-2 Young P2	1.059	1	0.059	0.2499	3	4	0.3339	30	0.1179	30
							Group G vs. ore1-2 Old P2	1.059	1	0.059	0.2499	3	4	0.3339	30	0.3339	30
							Group G vs. Group K	1.059	1.27	-0.2114	0.2651	3	3	1.128	30	0.3339	30
							Group G vs. Group L	1.059	1.17	-0.1114	0.2651	3	3	0.5942	30	1.128	30
							Group H vs. ore1-2 Young P2	1.038	1	0.03816	0.2296	4	4	0.2351	30	0.5942	30
							Group H vs. ore1-2 Old P2	1.038	1	0.03816	0.2296	4	4	0.2351	30	0.2351	30
							Group H vs. Group K	1.038	1.27	-0.2322	0.2499	4	3	1.314	30	0.2351	30
							Group H vs. Group L	1.038	1.17	-0.1322	0.2499	4	3	0.7481	30	1.314	30
							ore1-2 Young P2 vs. ore1-2 Old P2	1	1	0	0.2296	4	4	0	30	0.7481	30
							ore1-2 Young P2 vs. Group K	1	1.27	-0.2704	0.2499	4	3	1.53	30	0	30
							ore1-2 Young P2 vs. Group L	1	1.17	-0.1704	0.2499	4	3	0.9641	30	1.53	30
							ore1-2 Old P2 vs. Group K	1	1.27	-0.2704	0.2499	4	3	1.53	30	0.9641	30
							ore1-2 Old P2 vs. Group L	1	1.17	-0.1704	0.2499	4	3	0.9641	30	1.53	30
							Group K vs. Group L	1.27	1.17	0.1	0.2651	3	3	0.5338	30	0.9641	30
																0.5338	30

## Sheet: Supp.Fig.2c Chl stats
Table Analyzed	Chl Oliv all lines
							Within each row, compare columns (simple effects within rows)
Two-way ANOVA	Ordinary
Alpha	0.05						Number of families	3
							Number of comparisons per family	210
Source of Variation	% of total variation	P value	P value summary	Significant?			Alpha	0.05
Interaction	4.587	<0,0001	****	Yes
Row Factor	82.93	<0,0001	****	Yes			Tukey's multiple comparisons test	Predicted (LS) Mean diff,	95,00% CI of diff,	Below threshold?	Summary	Adjusted P Value
Column Factor	8.455	<0,0001	****	Yes
							Light
ANOVA table	SS (Type III)	DF	MS	F (DFn, DFd)	P value		WT-Col0 vs. pif5-621	-0.08	-0,2551 to 0,09507	No	ns	0.985
Interaction	2.07	40	0.05174	F (40, 136) = 14,93	P<0,0001		WT-Col0 vs. ore1-2	-0.04667	-0,2217 to 0,1284	No	ns	>0,9999
Row Factor	37.42	2	18.71	F (2, 136) = 5397	P<0,0001		WT-Col0 vs. WT/Ubi10::BAC1 #1-1	0.02667	-0,1484 to 0,2017	No	ns	>0,9999
Column Factor	3.815	20	0.1908	F (20, 136) = 55,03	P<0,0001		WT-Col0 vs. WT/Ubi10::BAC1 #9-2	0.04667	-0,1284 to 0,2217	No	ns	>0,9999
Residual	0.4715	136	0.003467				WT-Col0 vs. pif5-621/Ubi10::BAC1 #4-1	-0.06667	-0,2417 to 0,1084	No	ns	0.9984
							WT-Col0 vs. pif5-621/Ubi10::BAC1 #5-3	-0.05333	-0,2284 to 0,1217	No	ns	>0,9999
Data summary							WT-Col0 vs. ore1-2/Ubi10::BAC1 #1-1	-0.02333	-0,1984 to 0,1517	No	ns	>0,9999
Number of columns (Column Factor)	21						WT-Col0 vs. ore1-2/Ubi10::BAC1 #4-4	-0.01	-0,1851 to 0,1651	No	ns	>0,9999
Number of rows (Row Factor)	3						WT-Col0 vs. WT/Ubi10::BAC2 #3-6	0.006667	-0,1684 to 0,1817	No	ns	>0,9999
Number of values	199						WT-Col0 vs. WT/Ubi10::BAC2 #10-3	0	-0,1751 to 0,1751	No	ns	>0,9999
							WT-Col0 vs. pif5-621/Ubi10::BAC2 #2-1	-0.03	-0,2051 to 0,1451	No	ns	>0,9999
							WT-Col0 vs. pif5-621/Ubi10::BAC2 #8-5	-0.05667	-0,2317 to 0,1184	No	ns	0.9998
							WT-Col0 vs. ore1-2/Ubi10::BAC2 #2-1	-0.003333	-0,1784 to 0,1717	No	ns	>0,9999
							WT-Col0 vs. ore1-2/Ubi10::BAC2 #3-1	0.01	-0,1651 to 0,1851	No	ns	>0,9999
							WT-Col0 vs. WT/UBI10::AAP5 #1-3	-0.06	-0,2351 to 0,1151	No	ns	0.9996
							WT-Col0 vs. WT/UBI10::AAP5 #-2-2	-0.02667	-0,2017 to 0,1484	No	ns	>0,9999
							WT-Col0 vs. pif5-621 /UBI10::AAP5 #1-2	0.01	-0,1651 to 0,1851	No	ns	>0,9999
							WT-Col0 vs. pif5-621/UBI10::AAP5 #6-2	-0.01	-0,1851 to 0,1651	No	ns	>0,9999
							WT-Col0 vs. ore1-2 /Ubi10::AAP5 #4-4	-0.064	-0,2206 to 0,09258	No	ns	0.996
							WT-Col0 vs. ore1-2/Ubi10::AAP5 #9-2	-0.102	-0,2586 to 0,05458	No	ns	0.7034
							pif5-621 vs. ore1-2	0.03333	-0,1417 to 0,2084	No	ns	>0,9999
							pif5-621 vs. WT/Ubi10::BAC1 #1-1	0.1067	-0,06840 to 0,2817	No	ns	0.8037
							pif5-621 vs. WT/Ubi10::BAC1 #9-2	0.1267	-0,04840 to 0,3017	No	ns	0.5078
							pif5-621 vs. pif5-621/Ubi10::BAC1 #4-1	0.01333	-0,1617 to 0,1884	No	ns	>0,9999
							pif5-621 vs. pif5-621/Ubi10::BAC1 #5-3	0.02667	-0,1484 to 0,2017	No	ns	>0,9999
							pif5-621 vs. ore1-2/Ubi10::BAC1 #1-1	0.05667	-0,1184 to 0,2317	No	ns	0.9998
							pif5-621 vs. ore1-2/Ubi10::BAC1 #4-4	0.07	-0,1051 to 0,2451	No	ns	0.9969
							pif5-621 vs. WT/Ubi10::BAC2 #3-6	0.08667	-0,08840 to 0,2617	No	ns	0.9653
							pif5-621 vs. WT/Ubi10::BAC2 #10-3	0.08	-0,09507 to 0,2551	No	ns	0.985
							pif5-621 vs. pif5-621/Ubi10::BAC2 #2-1	0.05	-0,1251 to 0,2251	No	ns	>0,9999
							pif5-621 vs. pif5-621/Ubi10::BAC2 #8-5	0.02333	-0,1517 to 0,1984	No	ns	>0,9999
							pif5-621 vs. ore1-2/Ubi10::BAC2 #2-1	0.07667	-0,09840 to 0,2517	No	ns	0.9907
							pif5-621 vs. ore1-2/Ubi10::BAC2 #3-1	0.09	-0,08507 to 0,2651	No	ns	0.95
							pif5-621 vs. WT/UBI10::AAP5 #1-3	0.02	-0,1551 to 0,1951	No	ns	>0,9999
							pif5-621 vs. WT/UBI10::AAP5 #-2-2	0.05333	-0,1217 to 0,2284	No	ns	>0,9999
							pif5-621 vs. pif5-621 /UBI10::AAP5 #1-2	0.09	-0,08507 to 0,2651	No	ns	0.95
							pif5-621 vs. pif5-621/UBI10::AAP5 #6-2	0.07	-0,1051 to 0,2451	No	ns	0.9969
							pif5-621 vs. ore1-2 /Ubi10::AAP5 #4-4	0.016	-0,1406 to 0,1726	No	ns	>0,9999
							pif5-621 vs. ore1-2/Ubi10::AAP5 #9-2	-0.022	-0,1786 to 0,1346	No	ns	>0,9999
							ore1-2 vs. WT/Ubi10::BAC1 #1-1	0.07333	-0,1017 to 0,2484	No	ns	0.9945
							ore1-2 vs. WT/Ubi10::BAC1 #9-2	0.09333	-0,08173 to 0,2684	No	ns	0.9304
							ore1-2 vs. pif5-621/Ubi10::BAC1 #4-1	-0.02	-0,1951 to 0,1551	No	ns	>0,9999
							ore1-2 vs. pif5-621/Ubi10::BAC1 #5-3	-0.006667	-0,1817 to 0,1684	No	ns	>0,9999
							ore1-2 vs. ore1-2/Ubi10::BAC1 #1-1	0.02333	-0,1517 to 0,1984	No	ns	>0,9999
							ore1-2 vs. ore1-2/Ubi10::BAC1 #4-4	0.03667	-0,1384 to 0,2117	No	ns	>0,9999
							ore1-2 vs. WT/Ubi10::BAC2 #3-6	0.05333	-0,1217 to 0,2284	No	ns	>0,9999
							ore1-2 vs. WT/Ubi10::BAC2 #10-3	0.04667	-0,1284 to 0,2217	No	ns	>0,9999
							ore1-2 vs. pif5-621/Ubi10::BAC2 #2-1	0.01667	-0,1584 to 0,1917	No	ns	>0,9999
							ore1-2 vs. pif5-621/Ubi10::BAC2 #8-5	-0.01	-0,1851 to 0,1651	No	ns	>0,9999
							ore1-2 vs. ore1-2/Ubi10::BAC2 #2-1	0.04333	-0,1317 to 0,2184	No	ns	>0,9999
							ore1-2 vs. ore1-2/Ubi10::BAC2 #3-1	0.05667	-0,1184 to 0,2317	No	ns	0.9998
							ore1-2 vs. WT/UBI10::AAP5 #1-3	-0.01333	-0,1884 to 0,1617	No	ns	>0,9999
							ore1-2 vs. WT/UBI10::AAP5 #-2-2	0.02	-0,1551 to 0,1951	No	ns	>0,9999
							ore1-2 vs. pif5-621 /UBI10::AAP5 #1-2	0.05667	-0,1184 to 0,2317	No	ns	0.9998
							ore1-2 vs. pif5-621/UBI10::AAP5 #6-2	0.03667	-0,1384 to 0,2117	No	ns	>0,9999
							ore1-2 vs. ore1-2 /Ubi10::AAP5 #4-4	-0.01733	-0,1739 to 0,1392	No	ns	>0,9999
							ore1-2 vs. ore1-2/Ubi10::AAP5 #9-2	-0.05533	-0,2119 to 0,1012	No	ns	0.9994
							WT/Ubi10::BAC1 #1-1 vs. WT/Ubi10::BAC1 #9-2	0.02	-0,1551 to 0,1951	No	ns	>0,9999
							WT/Ubi10::BAC1 #1-1 vs. pif5-621/Ubi10::BAC1 #4-1	-0.09333	-0,2684 to 0,08173	No	ns	0.9304
							WT/Ubi10::BAC1 #1-1 vs. pif5-621/Ubi10::BAC1 #5-3	-0.08	-0,2551 to 0,09507	No	ns	0.985
							WT/Ubi10::BAC1 #1-1 vs. ore1-2/Ubi10::BAC1 #1-1	-0.05	-0,2251 to 0,1251	No	ns	>0,9999
							WT/Ubi10::BAC1 #1-1 vs. ore1-2/Ubi10::BAC1 #4-4	-0.03667	-0,2117 to 0,1384	No	ns	>0,9999
							WT/Ubi10::BAC1 #1-1 vs. WT/Ubi10::BAC2 #3-6	-0.02	-0,1951 to 0,1551	No	ns	>0,9999
							WT/Ubi10::BAC1 #1-1 vs. WT/Ubi10::BAC2 #10-3	-0.02667	-0,2017 to 0,1484	No	ns	>0,9999
							WT/Ubi10::BAC1 #1-1 vs. pif5-621/Ubi10::BAC2 #2-1	-0.05667	-0,2317 to 0,1184	No	ns	0.9998
							WT/Ubi10::BAC1 #1-1 vs. pif5-621/Ubi10::BAC2 #8-5	-0.08333	-0,2584 to 0,09173	No	ns	0.9767
							WT/Ubi10::BAC1 #1-1 vs. ore1-2/Ubi10::BAC2 #2-1	-0.03	-0,2051 to 0,1451	No	ns	>0,9999
							WT/Ubi10::BAC1 #1-1 vs. ore1-2/Ubi10::BAC2 #3-1	-0.01667	-0,1917 to 0,1584	No	ns	>0,9999
							WT/Ubi10::BAC1 #1-1 vs. WT/UBI10::AAP5 #1-3	-0.08667	-0,2617 to 0,08840	No	ns	0.9653
							WT/Ubi10::BAC1 #1-1 vs. WT/UBI10::AAP5 #-2-2	-0.05333	-0,2284 to 0,1217	No	ns	>0,9999
							WT/Ubi10::BAC1 #1-1 vs. pif5-621 /UBI10::AAP5 #1-2	-0.01667	-0,1917 to 0,1584	No	ns	>0,9999
							WT/Ubi10::BAC1 #1-1 vs. pif5-621/UBI10::AAP5 #6-2	-0.03667	-0,2117 to 0,1384	No	ns	>0,9999
							WT/Ubi10::BAC1 #1-1 vs. ore1-2 /Ubi10::AAP5 #4-4	-0.09067	-0,2472 to 0,06592	No	ns	0.8634
							WT/Ubi10::BAC1 #1-1 vs. ore1-2/Ubi10::AAP5 #9-2	-0.1287	-0,2852 to 0,02792	No	ns	0.2674
							WT/Ubi10::BAC1 #9-2 vs. pif5-621/Ubi10::BAC1 #4-1	-0.1133	-0,2884 to 0,06173	No	ns	0.7137
							WT/Ubi10::BAC1 #9-2 vs. pif5-621/Ubi10::BAC1 #5-3	-0.1	-0,2751 to 0,07507	No	ns	0.8769
							WT/Ubi10::BAC1 #9-2 vs. ore1-2/Ubi10::BAC1 #1-1	-0.07	-0,2451 to 0,1051	No	ns	0.9969
							WT/Ubi10::BAC1 #9-2 vs. ore1-2/Ubi10::BAC1 #4-4	-0.05667	-0,2317 to 0,1184	No	ns	0.9998
							WT/Ubi10::BAC1 #9-2 vs. WT/Ubi10::BAC2 #3-6	-0.04	-0,2151 to 0,1351	No	ns	>0,9999
							WT/Ubi10::BAC1 #9-2 vs. WT/Ubi10::BAC2 #10-3	-0.04667	-0,2217 to 0,1284	No	ns	>0,9999
							WT/Ubi10::BAC1 #9-2 vs. pif5-621/Ubi10::BAC2 #2-1	-0.07667	-0,2517 to 0,09840	No	ns	0.9907
							WT/Ubi10::BAC1 #9-2 vs. pif5-621/Ubi10::BAC2 #8-5	-0.1033	-0,2784 to 0,07173	No	ns	0.8427
							WT/Ubi10::BAC1 #9-2 vs. ore1-2/Ubi10::BAC2 #2-1	-0.05	-0,2251 to 0,1251	No	ns	>0,9999
							WT/Ubi10::BAC1 #9-2 vs. ore1-2/Ubi10::BAC2 #3-1	-0.03667	-0,2117 to 0,1384	No	ns	>0,9999
							WT/Ubi10::BAC1 #9-2 vs. WT/UBI10::AAP5 #1-3	-0.1067	-0,2817 to 0,06840	No	ns	0.8037
							WT/Ubi10::BAC1 #9-2 vs. WT/UBI10::AAP5 #-2-2	-0.07333	-0,2484 to 0,1017	No	ns	0.9945
							WT/Ubi10::BAC1 #9-2 vs. pif5-621 /UBI10::AAP5 #1-2	-0.03667	-0,2117 to 0,1384	No	ns	>0,9999
							WT/Ubi10::BAC1 #9-2 vs. pif5-621/UBI10::AAP5 #6-2	-0.05667	-0,2317 to 0,1184	No	ns	0.9998
							WT/Ubi10::BAC1 #9-2 vs. ore1-2 /Ubi10::AAP5 #4-4	-0.1107	-0,2672 to 0,04592	No	ns	0.554
							WT/Ubi10::BAC1 #9-2 vs. ore1-2/Ubi10::AAP5 #9-2	-0.1487	-0,3052 to 0,007916	No	ns	0.0854
							pif5-621/Ubi10::BAC1 #4-1 vs. pif5-621/Ubi10::BAC1 #5-3	0.01333	-0,1617 to 0,1884	No	ns	>0,9999
							pif5-621/Ubi10::BAC1 #4-1 vs. ore1-2/Ubi10::BAC1 #1-1	0.04333	-0,1317 to 0,2184	No	ns	>0,9999
							pif5-621/Ubi10::BAC1 #4-1 vs. ore1-2/Ubi10::BAC1 #4-4	0.05667	-0,1184 to 0,2317	No	ns	0.9998
							pif5-621/Ubi10::BAC1 #4-1 vs. WT/Ubi10::BAC2 #3-6	0.07333	-0,1017 to 0,2484	No	ns	0.9945
							pif5-621/Ubi10::BAC1 #4-1 vs. WT/Ubi10::BAC2 #10-3	0.06667	-0,1084 to 0,2417	No	ns	0.9984
							pif5-621/Ubi10::BAC1 #4-1 vs. pif5-621/Ubi10::BAC2 #2-1	0.03667	-0,1384 to 0,2117	No	ns	>0,9999
							pif5-621/Ubi10::BAC1 #4-1 vs. pif5-621/Ubi10::BAC2 #8-5	0.01	-0,1651 to 0,1851	No	ns	>0,9999
							pif5-621/Ubi10::BAC1 #4-1 vs. ore1-2/Ubi10::BAC2 #2-1	0.06333	-0,1117 to 0,2384	No	ns	0.9992
							pif5-621/Ubi10::BAC1 #4-1 vs. ore1-2/Ubi10::BAC2 #3-1	0.07667	-0,09840 to 0,2517	No	ns	0.9907
							pif5-621/Ubi10::BAC1 #4-1 vs. WT/UBI10::AAP5 #1-3	0.006667	-0,1684 to 0,1817	No	ns	>0,9999
							pif5-621/Ubi10::BAC1 #4-1 vs. WT/UBI10::AAP5 #-2-2	0.04	-0,1351 to 0,2151	No	ns	>0,9999
							pif5-621/Ubi10::BAC1 #4-1 vs. pif5-621 /UBI10::AAP5 #1-2	0.07667	-0,09840 to 0,2517	No	ns	0.9907
							pif5-621/Ubi10::BAC1 #4-1 vs. pif5-621/UBI10::AAP5 #6-2	0.05667	-0,1184 to 0,2317	No	ns	0.9998
							pif5-621/Ubi10::BAC1 #4-1 vs. ore1-2 /Ubi10::AAP5 #4-4	0.002667	-0,1539 to 0,1592	No	ns	>0,9999
							pif5-621/Ubi10::BAC1 #4-1 vs. ore1-2/Ubi10::AAP5 #9-2	-0.03533	-0,1919 to 0,1212	No	ns	>0,9999
							pif5-621/Ubi10::BAC1 #5-3 vs. ore1-2/Ubi10::BAC1 #1-1	0.03	-0,1451 to 0,2051	No	ns	>0,9999
							pif5-621/Ubi10::BAC1 #5-3 vs. ore1-2/Ubi10::BAC1 #4-4	0.04333	-0,1317 to 0,2184	No	ns	>0,9999
							pif5-621/Ubi10::BAC1 #5-3 vs. WT/Ubi10::BAC2 #3-6	0.06	-0,1151 to 0,2351	No	ns	0.9996
							pif5-621/Ubi10::BAC1 #5-3 vs. WT/Ubi10::BAC2 #10-3	0.05333	-0,1217 to 0,2284	No	ns	>0,9999
							pif5-621/Ubi10::BAC1 #5-3 vs. pif5-621/Ubi10::BAC2 #2-1	0.02333	-0,1517 to 0,1984	No	ns	>0,9999
							pif5-621/Ubi10::BAC1 #5-3 vs. pif5-621/Ubi10::BAC2 #8-5	-0.003333	-0,1784 to 0,1717	No	ns	>0,9999
							pif5-621/Ubi10::BAC1 #5-3 vs. ore1-2/Ubi10::BAC2 #2-1	0.05	-0,1251 to 0,2251	No	ns	>0,9999
							pif5-621/Ubi10::BAC1 #5-3 vs. ore1-2/Ubi10::BAC2 #3-1	0.06333	-0,1117 to 0,2384	No	ns	0.9992
							pif5-621/Ubi10::BAC1 #5-3 vs. WT/UBI10::AAP5 #1-3	-0.006667	-0,1817 to 0,1684	No	ns	>0,9999
							pif5-621/Ubi10::BAC1 #5-3 vs. WT/UBI10::AAP5 #-2-2	0.02667	-0,1484 to 0,2017	No	ns	>0,9999
							pif5-621/Ubi10::BAC1 #5-3 vs. pif5-621 /UBI10::AAP5 #1-2	0.06333	-0,1117 to 0,2384	No	ns	0.9992
							pif5-621/Ubi10::BAC1 #5-3 vs. pif5-621/UBI10::AAP5 #6-2	0.04333	-0,1317 to 0,2184	No	ns	>0,9999
							pif5-621/Ubi10::BAC1 #5-3 vs. ore1-2 /Ubi10::AAP5 #4-4	-0.01067	-0,1672 to 0,1459	No	ns	>0,9999
							pif5-621/Ubi10::BAC1 #5-3 vs. ore1-2/Ubi10::AAP5 #9-2	-0.04867	-0,2052 to 0,1079	No	ns	>0,9999
							ore1-2/Ubi10::BAC1 #1-1 vs. ore1-2/Ubi10::BAC1 #4-4	0.01333	-0,1617 to 0,1884	No	ns	>0,9999
							ore1-2/Ubi10::BAC1 #1-1 vs. WT/Ubi10::BAC2 #3-6	0.03	-0,1451 to 0,2051	No	ns	>0,9999
							ore1-2/Ubi10::BAC1 #1-1 vs. WT/Ubi10::BAC2 #10-3	0.02333	-0,1517 to 0,1984	No	ns	>0,9999
							ore1-2/Ubi10::BAC1 #1-1 vs. pif5-621/Ubi10::BAC2 #2-1	-0.006667	-0,1817 to 0,1684	No	ns	>0,9999
							ore1-2/Ubi10::BAC1 #1-1 vs. pif5-621/Ubi10::BAC2 #8-5	-0.03333	-0,2084 to 0,1417	No	ns	>0,9999
							ore1-2/Ubi10::BAC1 #1-1 vs. ore1-2/Ubi10::BAC2 #2-1	0.02	-0,1551 to 0,1951	No	ns	>0,9999
							ore1-2/Ubi10::BAC1 #1-1 vs. ore1-2/Ubi10::BAC2 #3-1	0.03333	-0,1417 to 0,2084	No	ns	>0,9999
							ore1-2/Ubi10::BAC1 #1-1 vs. WT/UBI10::AAP5 #1-3	-0.03667	-0,2117 to 0,1384	No	ns	>0,9999
							ore1-2/Ubi10::BAC1 #1-1 vs. WT/UBI10::AAP5 #-2-2	-0.003333	-0,1784 to 0,1717	No	ns	>0,9999
							ore1-2/Ubi10::BAC1 #1-1 vs. pif5-621 /UBI10::AAP5 #1-2	0.03333	-0,1417 to 0,2084	No	ns	>0,9999
							ore1-2/Ubi10::BAC1 #1-1 vs. pif5-621/UBI10::AAP5 #6-2	0.01333	-0,1617 to 0,1884	No	ns	>0,9999
							ore1-2/Ubi10::BAC1 #1-1 vs. ore1-2 /Ubi10::AAP5 #4-4	-0.04067	-0,1972 to 0,1159	No	ns	>0,9999
							ore1-2/Ubi10::BAC1 #1-1 vs. ore1-2/Ubi10::AAP5 #9-2	-0.07867	-0,2352 to 0,07792	No	ns	0.9599
							ore1-2/Ubi10::BAC1 #4-4 vs. WT/Ubi10::BAC2 #3-6	0.01667	-0,1584 to 0,1917	No	ns	>0,9999
							ore1-2/Ubi10::BAC1 #4-4 vs. WT/Ubi10::BAC2 #10-3	0.01	-0,1651 to 0,1851	No	ns	>0,9999
							ore1-2/Ubi10::BAC1 #4-4 vs. pif5-621/Ubi10::BAC2 #2-1	-0.02	-0,1951 to 0,1551	No	ns	>0,9999
							ore1-2/Ubi10::BAC1 #4-4 vs. pif5-621/Ubi10::BAC2 #8-5	-0.04667	-0,2217 to 0,1284	No	ns	>0,9999
							ore1-2/Ubi10::BAC1 #4-4 vs. ore1-2/Ubi10::BAC2 #2-1	0.006667	-0,1684 to 0,1817	No	ns	>0,9999
							ore1-2/Ubi10::BAC1 #4-4 vs. ore1-2/Ubi10::BAC2 #3-1	0.02	-0,1551 to 0,1951	No	ns	>0,9999
							ore1-2/Ubi10::BAC1 #4-4 vs. WT/UBI10::AAP5 #1-3	-0.05	-0,2251 to 0,1251	No	ns	>0,9999
							ore1-2/Ubi10::BAC1 #4-4 vs. WT/UBI10::AAP5 #-2-2	-0.01667	-0,1917 to 0,1584	No	ns	>0,9999
							ore1-2/Ubi10::BAC1 #4-4 vs. pif5-621 /UBI10::AAP5 #1-2	0.02	-0,1551 to 0,1951	No	ns	>0,9999
							ore1-2/Ubi10::BAC1 #4-4 vs. pif5-621/UBI10::AAP5 #6-2	0	-0,1751 to 0,1751	No	ns	>0,9999
							ore1-2/Ubi10::BAC1 #4-4 vs. ore1-2 /Ubi10::AAP5 #4-4	-0.054	-0,2106 to 0,1026	No	ns	0.9996
							ore1-2/Ubi10::BAC1 #4-4 vs. ore1-2/Ubi10::AAP5 #9-2	-0.092	-0,2486 to 0,06458	No	ns	0.8478
							WT/Ubi10::BAC2 #3-6 vs. WT/Ubi10::BAC2 #10-3	-0.006667	-0,1817 to 0,1684	No	ns	>0,9999
							WT/Ubi10::BAC2 #3-6 vs. pif5-621/Ubi10::BAC2 #2-1	-0.03667	-0,2117 to 0,1384	No	ns	>0,9999
							WT/Ubi10::BAC2 #3-6 vs. pif5-621/Ubi10::BAC2 #8-5	-0.06333	-0,2384 to 0,1117	No	ns	0.9992
							WT/Ubi10::BAC2 #3-6 vs. ore1-2/Ubi10::BAC2 #2-1	-0.01	-0,1851 to 0,1651	No	ns	>0,9999
							WT/Ubi10::BAC2 #3-6 vs. ore1-2/Ubi10::BAC2 #3-1	0.003333	-0,1717 to 0,1784	No	ns	>0,9999
							WT/Ubi10::BAC2 #3-6 vs. WT/UBI10::AAP5 #1-3	-0.06667	-0,2417 to 0,1084	No	ns	0.9984
							WT/Ubi10::BAC2 #3-6 vs. WT/UBI10::AAP5 #-2-2	-0.03333	-0,2084 to 0,1417	No	ns	>0,9999
							WT/Ubi10::BAC2 #3-6 vs. pif5-621 /UBI10::AAP5 #1-2	0.003333	-0,1717 to 0,1784	No	ns	>0,9999
							WT/Ubi10::BAC2 #3-6 vs. pif5-621/UBI10::AAP5 #6-2	-0.01667	-0,1917 to 0,1584	No	ns	>0,9999
							WT/Ubi10::BAC2 #3-6 vs. ore1-2 /Ubi10::AAP5 #4-4	-0.07067	-0,2272 to 0,08592	No	ns	0.9869
							WT/Ubi10::BAC2 #3-6 vs. ore1-2/Ubi10::AAP5 #9-2	-0.1087	-0,2652 to 0,04792	No	ns	0.5892
							WT/Ubi10::BAC2 #10-3 vs. pif5-621/Ubi10::BAC2 #2-1	-0.03	-0,2051 to 0,1451	No	ns	>0,9999
							WT/Ubi10::BAC2 #10-3 vs. pif5-621/Ubi10::BAC2 #8-5	-0.05667	-0,2317 to 0,1184	No	ns	0.9998
							WT/Ubi10::BAC2 #10-3 vs. ore1-2/Ubi10::BAC2 #2-1	-0.003333	-0,1784 to 0,1717	No	ns	>0,9999
							WT/Ubi10::BAC2 #10-3 vs. ore1-2/Ubi10::BAC2 #3-1	0.01	-0,1651 to 0,1851	No	ns	>0,9999
							WT/Ubi10::BAC2 #10-3 vs. WT/UBI10::AAP5 #1-3	-0.06	-0,2351 to 0,1151	No	ns	0.9996
							WT/Ubi10::BAC2 #10-3 vs. WT/UBI10::AAP5 #-2-2	-0.02667	-0,2017 to 0,1484	No	ns	>0,9999
							WT/Ubi10::BAC2 #10-3 vs. pif5-621 /UBI10::AAP5 #1-2	0.01	-0,1651 to 0,1851	No	ns	>0,9999
							WT/Ubi10::BAC2 #10-3 vs. pif5-621/UBI10::AAP5 #6-2	-0.01	-0,1851 to 0,1651	No	ns	>0,9999
							WT/Ubi10::BAC2 #10-3 vs. ore1-2 /Ubi10::AAP5 #4-4	-0.064	-0,2206 to 0,09258	No	ns	0.996
							WT/Ubi10::BAC2 #10-3 vs. ore1-2/Ubi10::AAP5 #9-2	-0.102	-0,2586 to 0,05458	No	ns	0.7034
							pif5-621/Ubi10::BAC2 #2-1 vs. pif5-621/Ubi10::BAC2 #8-5	-0.02667	-0,2017 to 0,1484	No	ns	>0,9999
							pif5-621/Ubi10::BAC2 #2-1 vs. ore1-2/Ubi10::BAC2 #2-1	0.02667	-0,1484 to 0,2017	No	ns	>0,9999
							pif5-621/Ubi10::BAC2 #2-1 vs. ore1-2/Ubi10::BAC2 #3-1	0.04	-0,1351 to 0,2151	No	ns	>0,9999
							pif5-621/Ubi10::BAC2 #2-1 vs. WT/UBI10::AAP5 #1-3	-0.03	-0,2051 to 0,1451	No	ns	>0,9999
							pif5-621/Ubi10::BAC2 #2-1 vs. WT/UBI10::AAP5 #-2-2	0.003333	-0,1717 to 0,1784	No	ns	>0,9999
							pif5-621/Ubi10::BAC2 #2-1 vs. pif5-621 /UBI10::AAP5 #1-2	0.04	-0,1351 to 0,2151	No	ns	>0,9999
							pif5-621/Ubi10::BAC2 #2-1 vs. pif5-621/UBI10::AAP5 #6-2	0.02	-0,1551 to 0,1951	No	ns	>0,9999
							pif5-621/Ubi10::BAC2 #2-1 vs. ore1-2 /Ubi10::AAP5 #4-4	-0.034	-0,1906 to 0,1226	No	ns	>0,9999
							pif5-621/Ubi10::BAC2 #2-1 vs. ore1-2/Ubi10::AAP5 #9-2	-0.072	-0,2286 to 0,08458	No	ns	0.9839
							pif5-621/Ubi10::BAC2 #8-5 vs. ore1-2/Ubi10::BAC2 #2-1	0.05333	-0,1217 to 0,2284	No	ns	>0,9999
							pif5-621/Ubi10::BAC2 #8-5 vs. ore1-2/Ubi10::BAC2 #3-1	0.06667	-0,1084 to 0,2417	No	ns	0.9984
							pif5-621/Ubi10::BAC2 #8-5 vs. WT/UBI10::AAP5 #1-3	-0.003333	-0,1784 to 0,1717	No	ns	>0,9999
							pif5-621/Ubi10::BAC2 #8-5 vs. WT/UBI10::AAP5 #-2-2	0.03	-0,1451 to 0,2051	No	ns	>0,9999
							pif5-621/Ubi10::BAC2 #8-5 vs. pif5-621 /UBI10::AAP5 #1-2	0.06667	-0,1084 to 0,2417	No	ns	0.9984
							pif5-621/Ubi10::BAC2 #8-5 vs. pif5-621/UBI10::AAP5 #6-2	0.04667	-0,1284 to 0,2217	No	ns	>0,9999
							pif5-621/Ubi10::BAC2 #8-5 vs. ore1-2 /Ubi10::AAP5 #4-4	-0.007333	-0,1639 to 0,1492	No	ns	>0,9999
							pif5-621/Ubi10::BAC2 #8-5 vs. ore1-2/Ubi10::AAP5 #9-2	-0.04533	-0,2019 to 0,1112	No	ns	>0,9999
							ore1-2/Ubi10::BAC2 #2-1 vs. ore1-2/Ubi10::BAC2 #3-1	0.01333	-0,1617 to 0,1884	No	ns	>0,9999
							ore1-2/Ubi10::BAC2 #2-1 vs. WT/UBI10::AAP5 #1-3	-0.05667	-0,2317 to 0,1184	No	ns	0.9998
							ore1-2/Ubi10::BAC2 #2-1 vs. WT/UBI10::AAP5 #-2-2	-0.02333	-0,1984 to 0,1517	No	ns	>0,9999
							ore1-2/Ubi10::BAC2 #2-1 vs. pif5-621 /UBI10::AAP5 #1-2	0.01333	-0,1617 to 0,1884	No	ns	>0,9999
							ore1-2/Ubi10::BAC2 #2-1 vs. pif5-621/UBI10::AAP5 #6-2	-0.006667	-0,1817 to 0,1684	No	ns	>0,9999
							ore1-2/Ubi10::BAC2 #2-1 vs. ore1-2 /Ubi10::AAP5 #4-4	-0.06067	-0,2172 to 0,09592	No	ns	0.998
							ore1-2/Ubi10::BAC2 #2-1 vs. ore1-2/Ubi10::AAP5 #9-2	-0.09867	-0,2552 to 0,05792	No	ns	0.7563
							ore1-2/Ubi10::BAC2 #3-1 vs. WT/UBI10::AAP5 #1-3	-0.07	-0,2451 to 0,1051	No	ns	0.9969
							ore1-2/Ubi10::BAC2 #3-1 vs. WT/UBI10::AAP5 #-2-2	-0.03667	-0,2117 to 0,1384	No	ns	>0,9999
							ore1-2/Ubi10::BAC2 #3-1 vs. pif5-621 /UBI10::AAP5 #1-2	0	-0,1751 to 0,1751	No	ns	>0,9999
							ore1-2/Ubi10::BAC2 #3-1 vs. pif5-621/UBI10::AAP5 #6-2	-0.02	-0,1951 to 0,1551	No	ns	>0,9999
							ore1-2/Ubi10::BAC2 #3-1 vs. ore1-2 /Ubi10::AAP5 #4-4	-0.074	-0,2306 to 0,08258	No	ns	0.9784
							ore1-2/Ubi10::BAC2 #3-1 vs. ore1-2/Ubi10::AAP5 #9-2	-0.112	-0,2686 to 0,04458	No	ns	0.5305
							WT/UBI10::AAP5 #1-3 vs. WT/UBI10::AAP5 #-2-2	0.03333	-0,1417 to 0,2084	No	ns	>0,9999
							WT/UBI10::AAP5 #1-3 vs. pif5-621 /UBI10::AAP5 #1-2	0.07	-0,1051 to 0,2451	No	ns	0.9969
							WT/UBI10::AAP5 #1-3 vs. pif5-621/UBI10::AAP5 #6-2	0.05	-0,1251 to 0,2251	No	ns	>0,9999
							WT/UBI10::AAP5 #1-3 vs. ore1-2 /Ubi10::AAP5 #4-4	-0.004	-0,1606 to 0,1526	No	ns	>0,9999
							WT/UBI10::AAP5 #1-3 vs. ore1-2/Ubi10::AAP5 #9-2	-0.042	-0,1986 to 0,1146	No	ns	>0,9999
							WT/UBI10::AAP5 #-2-2 vs. pif5-621 /UBI10::AAP5 #1-2	0.03667	-0,1384 to 0,2117	No	ns	>0,9999
							WT/UBI10::AAP5 #-2-2 vs. pif5-621/UBI10::AAP5 #6-2	0.01667	-0,1584 to 0,1917	No	ns	>0,9999
							WT/UBI10::AAP5 #-2-2 vs. ore1-2 /Ubi10::AAP5 #4-4	-0.03733	-0,1939 to 0,1192	No	ns	>0,9999
							WT/UBI10::AAP5 #-2-2 vs. ore1-2/Ubi10::AAP5 #9-2	-0.07533	-0,2319 to 0,08125	No	ns	0.974
							pif5-621 /UBI10::AAP5 #1-2 vs. pif5-621/UBI10::AAP5 #6-2	-0.02	-0,1951 to 0,1551	No	ns	>0,9999
							pif5-621 /UBI10::AAP5 #1-2 vs. ore1-2 /Ubi10::AAP5 #4-4	-0.074	-0,2306 to 0,08258	No	ns	0.9784
							pif5-621 /UBI10::AAP5 #1-2 vs. ore1-2/Ubi10::AAP5 #9-2	-0.112	-0,2686 to 0,04458	No	ns	0.5305
							pif5-621/UBI10::AAP5 #6-2 vs. ore1-2 /Ubi10::AAP5 #4-4	-0.054	-0,2106 to 0,1026	No	ns	0.9996
							pif5-621/UBI10::AAP5 #6-2 vs. ore1-2/Ubi10::AAP5 #9-2	-0.092	-0,2486 to 0,06458	No	ns	0.8478
							ore1-2 /Ubi10::AAP5 #4-4 vs. ore1-2/Ubi10::AAP5 #9-2	-0.038	-0,1736 to 0,09760	No	ns	>0,9999
							6d IDL
							WT-Col0 vs. pif5-621	-0.7167	-0,8917 to -0,5416	Yes	****	<0,0001
							WT-Col0 vs. ore1-2	-0.7	-0,8751 to -0,5249	Yes	****	<0,0001
							WT-Col0 vs. WT/Ubi10::BAC1 #1-1	0.01333	-0,1617 to 0,1884	No	ns	>0,9999
							WT-Col0 vs. WT/Ubi10::BAC1 #9-2	-0.02667	-0,2017 to 0,1484	No	ns	>0,9999
							WT-Col0 vs. pif5-621/Ubi10::BAC1 #4-1	-0.2033	-0,3784 to -0,02827	Yes	**	0.007
							WT-Col0 vs. pif5-621/Ubi10::BAC1 #5-3	-0.32	-0,4951 to -0,1449	Yes	****	<0,0001
							WT-Col0 vs. ore1-2/Ubi10::BAC1 #1-1	-0.3133	-0,4884 to -0,1383	Yes	****	<0,0001
							WT-Col0 vs. ore1-2/Ubi10::BAC1 #4-4	-0.29	-0,4651 to -0,1149	Yes	****	<0,0001
							WT-Col0 vs. WT/Ubi10::BAC2 #3-6	-0.03333	-0,2084 to 0,1417	No	ns	>0,9999
							WT-Col0 vs. WT/Ubi10::BAC2 #10-3	-0.06667	-0,2417 to 0,1084	No	ns	0.9984
							WT-Col0 vs. pif5-621/Ubi10::BAC2 #2-1	-0.23	-0,4051 to -0,05493	Yes	***	0.0008
							WT-Col0 vs. pif5-621/Ubi10::BAC2 #8-5	-0.2033	-0,3784 to -0,02827	Yes	**	0.007
							WT-Col0 vs. ore1-2/Ubi10::BAC2 #2-1	-0.3333	-0,5084 to -0,1583	Yes	****	<0,0001
							WT-Col0 vs. ore1-2/Ubi10::BAC2 #3-1	-0.27	-0,4451 to -0,09493	Yes	****	<0,0001
							WT-Col0 vs. WT/UBI10::AAP5 #1-3	0.02667	-0,1484 to 0,2017	No	ns	>0,9999
							WT-Col0 vs. WT/UBI10::AAP5 #-2-2	-0.01	-0,1851 to 0,1651	No	ns	>0,9999
							WT-Col0 vs. pif5-621 /UBI10::AAP5 #1-2	-0.2433	-0,4184 to -0,06827	Yes	***	0.0003
							WT-Col0 vs. pif5-621/UBI10::AAP5 #6-2	-0.2467	-0,4217 to -0,07160	Yes	***	0.0002
							WT-Col0 vs. ore1-2 /Ubi10::AAP5 #4-4	-0.1317	-0,2954 to 0,03209	No	ns	0.3051
							WT-Col0 vs. ore1-2/Ubi10::AAP5 #9-2	-0.1742	-0,3379 to -0,01041	Yes	*	0.0241
							pif5-621 vs. ore1-2	0.01667	-0,1584 to 0,1917	No	ns	>0,9999
							pif5-621 vs. WT/Ubi10::BAC1 #1-1	0.73	0,5549 to 0,9051	Yes	****	<0,0001
							pif5-621 vs. WT/Ubi10::BAC1 #9-2	0.69	0,5149 to 0,8651	Yes	****	<0,0001
							pif5-621 vs. pif5-621/Ubi10::BAC1 #4-1	0.5133	0,3383 to 0,6884	Yes	****	<0,0001
							pif5-621 vs. pif5-621/Ubi10::BAC1 #5-3	0.3967	0,2216 to 0,5717	Yes	****	<0,0001
							pif5-621 vs. ore1-2/Ubi10::BAC1 #1-1	0.4033	0,2283 to 0,5784	Yes	****	<0,0001
							pif5-621 vs. ore1-2/Ubi10::BAC1 #4-4	0.4267	0,2516 to 0,6017	Yes	****	<0,0001
							pif5-621 vs. WT/Ubi10::BAC2 #3-6	0.6833	0,5083 to 0,8584	Yes	****	<0,0001
							pif5-621 vs. WT/Ubi10::BAC2 #10-3	0.65	0,4749 to 0,8251	Yes	****	<0,0001
							pif5-621 vs. pif5-621/Ubi10::BAC2 #2-1	0.4867	0,3116 to 0,6617	Yes	****	<0,0001
							pif5-621 vs. pif5-621/Ubi10::BAC2 #8-5	0.5133	0,3383 to 0,6884	Yes	****	<0,0001
							pif5-621 vs. ore1-2/Ubi10::BAC2 #2-1	0.3833	0,2083 to 0,5584	Yes	****	<0,0001
							pif5-621 vs. ore1-2/Ubi10::BAC2 #3-1	0.4467	0,2716 to 0,6217	Yes	****	<0,0001
							pif5-621 vs. WT/UBI10::AAP5 #1-3	0.7433	0,5683 to 0,9184	Yes	****	<0,0001
							pif5-621 vs. WT/UBI10::AAP5 #-2-2	0.7067	0,5316 to 0,8817	Yes	****	<0,0001
							pif5-621 vs. pif5-621 /UBI10::AAP5 #1-2	0.4733	0,2983 to 0,6484	Yes	****	<0,0001
							pif5-621 vs. pif5-621/UBI10::AAP5 #6-2	0.47	0,2949 to 0,6451	Yes	****	<0,0001
							pif5-621 vs. ore1-2 /Ubi10::AAP5 #4-4	0.585	0,4212 to 0,7488	Yes	****	<0,0001
							pif5-621 vs. ore1-2/Ubi10::AAP5 #9-2	0.5425	0,3787 to 0,7063	Yes	****	<0,0001
							ore1-2 vs. WT/Ubi10::BAC1 #1-1	0.7133	0,5383 to 0,8884	Yes	****	<0,0001
							ore1-2 vs. WT/Ubi10::BAC1 #9-2	0.6733	0,4983 to 0,8484	Yes	****	<0,0001
							ore1-2 vs. pif5-621/Ubi10::BAC1 #4-1	0.4967	0,3216 to 0,6717	Yes	****	<0,0001
							ore1-2 vs. pif5-621/Ubi10::BAC1 #5-3	0.38	0,2049 to 0,5551	Yes	****	<0,0001
							ore1-2 vs. ore1-2/Ubi10::BAC1 #1-1	0.3867	0,2116 to 0,5617	Yes	****	<0,0001
							ore1-2 vs. ore1-2/Ubi10::BAC1 #4-4	0.41	0,2349 to 0,5851	Yes	****	<0,0001
							ore1-2 vs. WT/Ubi10::BAC2 #3-6	0.6667	0,4916 to 0,8417	Yes	****	<0,0001
							ore1-2 vs. WT/Ubi10::BAC2 #10-3	0.6333	0,4583 to 0,8084	Yes	****	<0,0001
							ore1-2 vs. pif5-621/Ubi10::BAC2 #2-1	0.47	0,2949 to 0,6451	Yes	****	<0,0001
							ore1-2 vs. pif5-621/Ubi10::BAC2 #8-5	0.4967	0,3216 to 0,6717	Yes	****	<0,0001
							ore1-2 vs. ore1-2/Ubi10::BAC2 #2-1	0.3667	0,1916 to 0,5417	Yes	****	<0,0001
							ore1-2 vs. ore1-2/Ubi10::BAC2 #3-1	0.43	0,2549 to 0,6051	Yes	****	<0,0001
							ore1-2 vs. WT/UBI10::AAP5 #1-3	0.7267	0,5516 to 0,9017	Yes	****	<0,0001
							ore1-2 vs. WT/UBI10::AAP5 #-2-2	0.69	0,5149 to 0,8651	Yes	****	<0,0001
							ore1-2 vs. pif5-621 /UBI10::AAP5 #1-2	0.4567	0,2816 to 0,6317	Yes	****	<0,0001
							ore1-2 vs. pif5-621/UBI10::AAP5 #6-2	0.4533	0,2783 to 0,6284	Yes	****	<0,0001
							ore1-2 vs. ore1-2 /Ubi10::AAP5 #4-4	0.5683	0,4046 to 0,7321	Yes	****	<0,0001
							ore1-2 vs. ore1-2/Ubi10::AAP5 #9-2	0.5258	0,3621 to 0,6896	Yes	****	<0,0001
							WT/Ubi10::BAC1 #1-1 vs. WT/Ubi10::BAC1 #9-2	-0.04	-0,2151 to 0,1351	No	ns	>0,9999
							WT/Ubi10::BAC1 #1-1 vs. pif5-621/Ubi10::BAC1 #4-1	-0.2167	-0,3917 to -0,04160	Yes	**	0.0025
							WT/Ubi10::BAC1 #1-1 vs. pif5-621/Ubi10::BAC1 #5-3	-0.3333	-0,5084 to -0,1583	Yes	****	<0,0001
							WT/Ubi10::BAC1 #1-1 vs. ore1-2/Ubi10::BAC1 #1-1	-0.3267	-0,5017 to -0,1516	Yes	****	<0,0001
							WT/Ubi10::BAC1 #1-1 vs. ore1-2/Ubi10::BAC1 #4-4	-0.3033	-0,4784 to -0,1283	Yes	****	<0,0001
							WT/Ubi10::BAC1 #1-1 vs. WT/Ubi10::BAC2 #3-6	-0.04667	-0,2217 to 0,1284	No	ns	>0,9999
							WT/Ubi10::BAC1 #1-1 vs. WT/Ubi10::BAC2 #10-3	-0.08	-0,2551 to 0,09507	No	ns	0.985
							WT/Ubi10::BAC1 #1-1 vs. pif5-621/Ubi10::BAC2 #2-1	-0.2433	-0,4184 to -0,06827	Yes	***	0.0003
							WT/Ubi10::BAC1 #1-1 vs. pif5-621/Ubi10::BAC2 #8-5	-0.2167	-0,3917 to -0,04160	Yes	**	0.0025
							WT/Ubi10::BAC1 #1-1 vs. ore1-2/Ubi10::BAC2 #2-1	-0.3467	-0,5217 to -0,1716	Yes	****	<0,0001
							WT/Ubi10::BAC1 #1-1 vs. ore1-2/Ubi10::BAC2 #3-1	-0.2833	-0,4584 to -0,1083	Yes	****	<0,0001
							WT/Ubi10::BAC1 #1-1 vs. WT/UBI10::AAP5 #1-3	0.01333	-0,1617 to 0,1884	No	ns	>0,9999
							WT/Ubi10::BAC1 #1-1 vs. WT/UBI10::AAP5 #-2-2	-0.02333	-0,1984 to 0,1517	No	ns	>0,9999
							WT/Ubi10::BAC1 #1-1 vs. pif5-621 /UBI10::AAP5 #1-2	-0.2567	-0,4317 to -0,08160	Yes	****	<0,0001
							WT/Ubi10::BAC1 #1-1 vs. pif5-621/UBI10::AAP5 #6-2	-0.26	-0,4351 to -0,08493	Yes	****	<0,0001
							WT/Ubi10::BAC1 #1-1 vs. ore1-2 /Ubi10::AAP5 #4-4	-0.145	-0,3088 to 0,01876	No	ns	0.1574
							WT/Ubi10::BAC1 #1-1 vs. ore1-2/Ubi10::AAP5 #9-2	-0.1875	-0,3513 to -0,02374	Yes	**	0.0087
							WT/Ubi10::BAC1 #9-2 vs. pif5-621/Ubi10::BAC1 #4-1	-0.1767	-0,3517 to -0,001602	Yes	*	0.0452
							WT/Ubi10::BAC1 #9-2 vs. pif5-621/Ubi10::BAC1 #5-3	-0.2933	-0,4684 to -0,1183	Yes	****	<0,0001
							WT/Ubi10::BAC1 #9-2 vs. ore1-2/Ubi10::BAC1 #1-1	-0.2867	-0,4617 to -0,1116	Yes	****	<0,0001
							WT/Ubi10::BAC1 #9-2 vs. ore1-2/Ubi10::BAC1 #4-4	-0.2633	-0,4384 to -0,08827	Yes	****	<0,0001
							WT/Ubi10::BAC1 #9-2 vs. WT/Ubi10::BAC2 #3-6	-0.006667	-0,1817 to 0,1684	No	ns	>0,9999
							WT/Ubi10::BAC1 #9-2 vs. WT/Ubi10::BAC2 #10-3	-0.04	-0,2151 to 0,1351	No	ns	>0,9999
							WT/Ubi10::BAC1 #9-2 vs. pif5-621/Ubi10::BAC2 #2-1	-0.2033	-0,3784 to -0,02827	Yes	**	0.007
							WT/Ubi10::BAC1 #9-2 vs. pif5-621/Ubi10::BAC2 #8-5	-0.1767	-0,3517 to -0,001602	Yes	*	0.0452
							WT/Ubi10::BAC1 #9-2 vs. ore1-2/Ubi10::BAC2 #2-1	-0.3067	-0,4817 to -0,1316	Yes	****	<0,0001
							WT/Ubi10::BAC1 #9-2 vs. ore1-2/Ubi10::BAC2 #3-1	-0.2433	-0,4184 to -0,06827	Yes	***	0.0003
							WT/Ubi10::BAC1 #9-2 vs. WT/UBI10::AAP5 #1-3	0.05333	-0,1217 to 0,2284	No	ns	>0,9999
							WT/Ubi10::BAC1 #9-2 vs. WT/UBI10::AAP5 #-2-2	0.01667	-0,1584 to 0,1917	No	ns	>0,9999
							WT/Ubi10::BAC1 #9-2 vs. pif5-621 /UBI10::AAP5 #1-2	-0.2167	-0,3917 to -0,04160	Yes	**	0.0025
							WT/Ubi10::BAC1 #9-2 vs. pif5-621/UBI10::AAP5 #6-2	-0.22	-0,3951 to -0,04493	Yes	**	0.0019
							WT/Ubi10::BAC1 #9-2 vs. ore1-2 /Ubi10::AAP5 #4-4	-0.105	-0,2688 to 0,05876	No	ns	0.7293
							WT/Ubi10::BAC1 #9-2 vs. ore1-2/Ubi10::AAP5 #9-2	-0.1475	-0,3113 to 0,01626	No	ns	0.137
							pif5-621/Ubi10::BAC1 #4-1 vs. pif5-621/Ubi10::BAC1 #5-3	-0.1167	-0,2917 to 0,05840	No	ns	0.6641
							pif5-621/Ubi10::BAC1 #4-1 vs. ore1-2/Ubi10::BAC1 #1-1	-0.11	-0,2851 to 0,06507	No	ns	0.7605
							pif5-621/Ubi10::BAC1 #4-1 vs. ore1-2/Ubi10::BAC1 #4-4	-0.08667	-0,2617 to 0,08840	No	ns	0.9653
							pif5-621/Ubi10::BAC1 #4-1 vs. WT/Ubi10::BAC2 #3-6	0.17	-0,005065 to 0,3451	No	ns	0.0683
							pif5-621/Ubi10::BAC1 #4-1 vs. WT/Ubi10::BAC2 #10-3	0.1367	-0,03840 to 0,3117	No	ns	0.3592
							pif5-621/Ubi10::BAC1 #4-1 vs. pif5-621/Ubi10::BAC2 #2-1	-0.02667	-0,2017 to 0,1484	No	ns	>0,9999
							pif5-621/Ubi10::BAC1 #4-1 vs. pif5-621/Ubi10::BAC2 #8-5	0	-0,1751 to 0,1751	No	ns	>0,9999
							pif5-621/Ubi10::BAC1 #4-1 vs. ore1-2/Ubi10::BAC2 #2-1	-0.13	-0,3051 to 0,04507	No	ns	0.4564
							pif5-621/Ubi10::BAC1 #4-1 vs. ore1-2/Ubi10::BAC2 #3-1	-0.06667	-0,2417 to 0,1084	No	ns	0.9984
							pif5-621/Ubi10::BAC1 #4-1 vs. WT/UBI10::AAP5 #1-3	0.23	0,05493 to 0,4051	Yes	***	0.0008
							pif5-621/Ubi10::BAC1 #4-1 vs. WT/UBI10::AAP5 #-2-2	0.1933	0,01827 to 0,3684	Yes	*	0.0146
							pif5-621/Ubi10::BAC1 #4-1 vs. pif5-621 /UBI10::AAP5 #1-2	-0.04	-0,2151 to 0,1351	No	ns	>0,9999
							pif5-621/Ubi10::BAC1 #4-1 vs. pif5-621/UBI10::AAP5 #6-2	-0.04333	-0,2184 to 0,1317	No	ns	>0,9999
							pif5-621/Ubi10::BAC1 #4-1 vs. ore1-2 /Ubi10::AAP5 #4-4	0.07167	-0,09209 to 0,2354	No	ns	0.9908
							pif5-621/Ubi10::BAC1 #4-1 vs. ore1-2/Ubi10::AAP5 #9-2	0.02917	-0,1346 to 0,1929	No	ns	>0,9999
							pif5-621/Ubi10::BAC1 #5-3 vs. ore1-2/Ubi10::BAC1 #1-1	0.006667	-0,1684 to 0,1817	No	ns	>0,9999
							pif5-621/Ubi10::BAC1 #5-3 vs. ore1-2/Ubi10::BAC1 #4-4	0.03	-0,1451 to 0,2051	No	ns	>0,9999
							pif5-621/Ubi10::BAC1 #5-3 vs. WT/Ubi10::BAC2 #3-6	0.2867	0,1116 to 0,4617	Yes	****	<0,0001
							pif5-621/Ubi10::BAC1 #5-3 vs. WT/Ubi10::BAC2 #10-3	0.2533	0,07827 to 0,4284	Yes	***	0.0001
							pif5-621/Ubi10::BAC1 #5-3 vs. pif5-621/Ubi10::BAC2 #2-1	0.09	-0,08507 to 0,2651	No	ns	0.95
							pif5-621/Ubi10::BAC1 #5-3 vs. pif5-621/Ubi10::BAC2 #8-5	0.1167	-0,05840 to 0,2917	No	ns	0.6641
							pif5-621/Ubi10::BAC1 #5-3 vs. ore1-2/Ubi10::BAC2 #2-1	-0.01333	-0,1884 to 0,1617	No	ns	>0,9999
							pif5-621/Ubi10::BAC1 #5-3 vs. ore1-2/Ubi10::BAC2 #3-1	0.05	-0,1251 to 0,2251	No	ns	>0,9999
							pif5-621/Ubi10::BAC1 #5-3 vs. WT/UBI10::AAP5 #1-3	0.3467	0,1716 to 0,5217	Yes	****	<0,0001
							pif5-621/Ubi10::BAC1 #5-3 vs. WT/UBI10::AAP5 #-2-2	0.31	0,1349 to 0,4851	Yes	****	<0,0001
							pif5-621/Ubi10::BAC1 #5-3 vs. pif5-621 /UBI10::AAP5 #1-2	0.07667	-0,09840 to 0,2517	No	ns	0.9907
							pif5-621/Ubi10::BAC1 #5-3 vs. pif5-621/UBI10::AAP5 #6-2	0.07333	-0,1017 to 0,2484	No	ns	0.9945
							pif5-621/Ubi10::BAC1 #5-3 vs. ore1-2 /Ubi10::AAP5 #4-4	0.1883	0,02457 to 0,3521	Yes	**	0.0081
							pif5-621/Ubi10::BAC1 #5-3 vs. ore1-2/Ubi10::AAP5 #9-2	0.1458	-0,01793 to 0,3096	No	ns	0.1504
							ore1-2/Ubi10::BAC1 #1-1 vs. ore1-2/Ubi10::BAC1 #4-4	0.02333	-0,1517 to 0,1984	No	ns	>0,9999
							ore1-2/Ubi10::BAC1 #1-1 vs. WT/Ubi10::BAC2 #3-6	0.28	0,1049 to 0,4551	Yes	****	<0,0001
							ore1-2/Ubi10::BAC1 #1-1 vs. WT/Ubi10::BAC2 #10-3	0.2467	0,07160 to 0,4217	Yes	***	0.0002
							ore1-2/Ubi10::BAC1 #1-1 vs. pif5-621/Ubi10::BAC2 #2-1	0.08333	-0,09173 to 0,2584	No	ns	0.9767
							ore1-2/Ubi10::BAC1 #1-1 vs. pif5-621/Ubi10::BAC2 #8-5	0.11	-0,06507 to 0,2851	No	ns	0.7605
							ore1-2/Ubi10::BAC1 #1-1 vs. ore1-2/Ubi10::BAC2 #2-1	-0.02	-0,1951 to 0,1551	No	ns	>0,9999
							ore1-2/Ubi10::BAC1 #1-1 vs. ore1-2/Ubi10::BAC2 #3-1	0.04333	-0,1317 to 0,2184	No	ns	>0,9999
							ore1-2/Ubi10::BAC1 #1-1 vs. WT/UBI10::AAP5 #1-3	0.34	0,1649 to 0,5151	Yes	****	<0,0001
							ore1-2/Ubi10::BAC1 #1-1 vs. WT/UBI10::AAP5 #-2-2	0.3033	0,1283 to 0,4784	Yes	****	<0,0001
							ore1-2/Ubi10::BAC1 #1-1 vs. pif5-621 /UBI10::AAP5 #1-2	0.07	-0,1051 to 0,2451	No	ns	0.9969
							ore1-2/Ubi10::BAC1 #1-1 vs. pif5-621/UBI10::AAP5 #6-2	0.06667	-0,1084 to 0,2417	No	ns	0.9984
							ore1-2/Ubi10::BAC1 #1-1 vs. ore1-2 /Ubi10::AAP5 #4-4	0.1817	0,01791 to 0,3454	Yes	*	0.0137
							ore1-2/Ubi10::BAC1 #1-1 vs. ore1-2/Ubi10::AAP5 #9-2	0.1392	-0,02459 to 0,3029	No	ns	0.2139
							ore1-2/Ubi10::BAC1 #4-4 vs. WT/Ubi10::BAC2 #3-6	0.2567	0,08160 to 0,4317	Yes	****	<0,0001
							ore1-2/Ubi10::BAC1 #4-4 vs. WT/Ubi10::BAC2 #10-3	0.2233	0,04827 to 0,3984	Yes	**	0.0014
							ore1-2/Ubi10::BAC1 #4-4 vs. pif5-621/Ubi10::BAC2 #2-1	0.06	-0,1151 to 0,2351	No	ns	0.9996
							ore1-2/Ubi10::BAC1 #4-4 vs. pif5-621/Ubi10::BAC2 #8-5	0.08667	-0,08840 to 0,2617	No	ns	0.9653
							ore1-2/Ubi10::BAC1 #4-4 vs. ore1-2/Ubi10::BAC2 #2-1	-0.04333	-0,2184 to 0,1317	No	ns	>0,9999
							ore1-2/Ubi10::BAC1 #4-4 vs. ore1-2/Ubi10::BAC2 #3-1	0.02	-0,1551 to 0,1951	No	ns	>0,9999
							ore1-2/Ubi10::BAC1 #4-4 vs. WT/UBI10::AAP5 #1-3	0.3167	0,1416 to 0,4917	Yes	****	<0,0001
							ore1-2/Ubi10::BAC1 #4-4 vs. WT/UBI10::AAP5 #-2-2	0.28	0,1049 to 0,4551	Yes	****	<0,0001
							ore1-2/Ubi10::BAC1 #4-4 vs. pif5-621 /UBI10::AAP5 #1-2	0.04667	-0,1284 to 0,2217	No	ns	>0,9999
							ore1-2/Ubi10::BAC1 #4-4 vs. pif5-621/UBI10::AAP5 #6-2	0.04333	-0,1317 to 0,2184	No	ns	>0,9999
							ore1-2/Ubi10::BAC1 #4-4 vs. ore1-2 /Ubi10::AAP5 #4-4	0.1583	-0,005425 to 0,3221	No	ns	0.0713
							ore1-2/Ubi10::BAC1 #4-4 vs. ore1-2/Ubi10::AAP5 #9-2	0.1158	-0,04793 to 0,2796	No	ns	0.5524
							WT/Ubi10::BAC2 #3-6 vs. WT/Ubi10::BAC2 #10-3	-0.03333	-0,2084 to 0,1417	No	ns	>0,9999
							WT/Ubi10::BAC2 #3-6 vs. pif5-621/Ubi10::BAC2 #2-1	-0.1967	-0,3717 to -0,02160	Yes	*	0.0115
							WT/Ubi10::BAC2 #3-6 vs. pif5-621/Ubi10::BAC2 #8-5	-0.17	-0,3451 to 0,005065	No	ns	0.0683
							WT/Ubi10::BAC2 #3-6 vs. ore1-2/Ubi10::BAC2 #2-1	-0.3	-0,4751 to -0,1249	Yes	****	<0,0001
							WT/Ubi10::BAC2 #3-6 vs. ore1-2/Ubi10::BAC2 #3-1	-0.2367	-0,4117 to -0,06160	Yes	***	0.0005
							WT/Ubi10::BAC2 #3-6 vs. WT/UBI10::AAP5 #1-3	0.06	-0,1151 to 0,2351	No	ns	0.9996
							WT/Ubi10::BAC2 #3-6 vs. WT/UBI10::AAP5 #-2-2	0.02333	-0,1517 to 0,1984	No	ns	>0,9999
							WT/Ubi10::BAC2 #3-6 vs. pif5-621 /UBI10::AAP5 #1-2	-0.21	-0,3851 to -0,03493	Yes	**	0.0042
							WT/Ubi10::BAC2 #3-6 vs. pif5-621/UBI10::AAP5 #6-2	-0.2133	-0,3884 to -0,03827	Yes	**	0.0032
							WT/Ubi10::BAC2 #3-6 vs. ore1-2 /Ubi10::AAP5 #4-4	-0.09833	-0,2621 to 0,06543	No	ns	0.8223
							WT/Ubi10::BAC2 #3-6 vs. ore1-2/Ubi10::AAP5 #9-2	-0.1408	-0,3046 to 0,02293	No	ns	0.1965
							WT/Ubi10::BAC2 #10-3 vs. pif5-621/Ubi10::BAC2 #2-1	-0.1633	-0,3384 to 0,01173	No	ns	0.1006
							WT/Ubi10::BAC2 #10-3 vs. pif5-621/Ubi10::BAC2 #8-5	-0.1367	-0,3117 to 0,03840	No	ns	0.3592
							WT/Ubi10::BAC2 #10-3 vs. ore1-2/Ubi10::BAC2 #2-1	-0.2667	-0,4417 to -0,09160	Yes	****	<0,0001
							WT/Ubi10::BAC2 #10-3 vs. ore1-2/Ubi10::BAC2 #3-1	-0.2033	-0,3784 to -0,02827	Yes	**	0.007
							WT/Ubi10::BAC2 #10-3 vs. WT/UBI10::AAP5 #1-3	0.09333	-0,08173 to 0,2684	No	ns	0.9304
							WT/Ubi10::BAC2 #10-3 vs. WT/UBI10::AAP5 #-2-2	0.05667	-0,1184 to 0,2317	No	ns	0.9998
							WT/Ubi10::BAC2 #10-3 vs. pif5-621 /UBI10::AAP5 #1-2	-0.1767	-0,3517 to -0,001602	Yes	*	0.0452
							WT/Ubi10::BAC2 #10-3 vs. pif5-621/UBI10::AAP5 #6-2	-0.18	-0,3551 to -0,004935	Yes	*	0.0364
							WT/Ubi10::BAC2 #10-3 vs. ore1-2 /Ubi10::AAP5 #4-4	-0.065	-0,2288 to 0,09876	No	ns	0.9972
							WT/Ubi10::BAC2 #10-3 vs. ore1-2/Ubi10::AAP5 #9-2	-0.1075	-0,2713 to 0,05626	No	ns	0.6904
							pif5-621/Ubi10::BAC2 #2-1 vs. pif5-621/Ubi10::BAC2 #8-5	0.02667	-0,1484 to 0,2017	No	ns	>0,9999
							pif5-621/Ubi10::BAC2 #2-1 vs. ore1-2/Ubi10::BAC2 #2-1	-0.1033	-0,2784 to 0,07173	No	ns	0.8427
							pif5-621/Ubi10::BAC2 #2-1 vs. ore1-2/Ubi10::BAC2 #3-1	-0.04	-0,2151 to 0,1351	No	ns	>0,9999
							pif5-621/Ubi10::BAC2 #2-1 vs. WT/UBI10::AAP5 #1-3	0.2567	0,08160 to 0,4317	Yes	****	<0,0001
							pif5-621/Ubi10::BAC2 #2-1 vs. WT/UBI10::AAP5 #-2-2	0.22	0,04493 to 0,3951	Yes	**	0.0019
							pif5-621/Ubi10::BAC2 #2-1 vs. pif5-621 /UBI10::AAP5 #1-2	-0.01333	-0,1884 to 0,1617	No	ns	>0,9999
							pif5-621/Ubi10::BAC2 #2-1 vs. pif5-621/UBI10::AAP5 #6-2	-0.01667	-0,1917 to 0,1584	No	ns	>0,9999
							pif5-621/Ubi10::BAC2 #2-1 vs. ore1-2 /Ubi10::AAP5 #4-4	0.09833	-0,06543 to 0,2621	No	ns	0.8223
							pif5-621/Ubi10::BAC2 #2-1 vs. ore1-2/Ubi10::AAP5 #9-2	0.05583	-0,1079 to 0,2196	No	ns	0.9997
							pif5-621/Ubi10::BAC2 #8-5 vs. ore1-2/Ubi10::BAC2 #2-1	-0.13	-0,3051 to 0,04507	No	ns	0.4564
							pif5-621/Ubi10::BAC2 #8-5 vs. ore1-2/Ubi10::BAC2 #3-1	-0.06667	-0,2417 to 0,1084	No	ns	0.9984
							pif5-621/Ubi10::BAC2 #8-5 vs. WT/UBI10::AAP5 #1-3	0.23	0,05493 to 0,4051	Yes	***	0.0008
							pif5-621/Ubi10::BAC2 #8-5 vs. WT/UBI10::AAP5 #-2-2	0.1933	0,01827 to 0,3684	Yes	*	0.0146
							pif5-621/Ubi10::BAC2 #8-5 vs. pif5-621 /UBI10::AAP5 #1-2	-0.04	-0,2151 to 0,1351	No	ns	>0,9999
							pif5-621/Ubi10::BAC2 #8-5 vs. pif5-621/UBI10::AAP5 #6-2	-0.04333	-0,2184 to 0,1317	No	ns	>0,9999
							pif5-621/Ubi10::BAC2 #8-5 vs. ore1-2 /Ubi10::AAP5 #4-4	0.07167	-0,09209 to 0,2354	No	ns	0.9908
							pif5-621/Ubi10::BAC2 #8-5 vs. ore1-2/Ubi10::AAP5 #9-2	0.02917	-0,1346 to 0,1929	No	ns	>0,9999
							ore1-2/Ubi10::BAC2 #2-1 vs. ore1-2/Ubi10::BAC2 #3-1	0.06333	-0,1117 to 0,2384	No	ns	0.9992
							ore1-2/Ubi10::BAC2 #2-1 vs. WT/UBI10::AAP5 #1-3	0.36	0,1849 to 0,5351	Yes	****	<0,0001
							ore1-2/Ubi10::BAC2 #2-1 vs. WT/UBI10::AAP5 #-2-2	0.3233	0,1483 to 0,4984	Yes	****	<0,0001
							ore1-2/Ubi10::BAC2 #2-1 vs. pif5-621 /UBI10::AAP5 #1-2	0.09	-0,08507 to 0,2651	No	ns	0.95
							ore1-2/Ubi10::BAC2 #2-1 vs. pif5-621/UBI10::AAP5 #6-2	0.08667	-0,08840 to 0,2617	No	ns	0.9653
							ore1-2/Ubi10::BAC2 #2-1 vs. ore1-2 /Ubi10::AAP5 #4-4	0.2017	0,03791 to 0,3654	Yes	**	0.0027
							ore1-2/Ubi10::BAC2 #2-1 vs. ore1-2/Ubi10::AAP5 #9-2	0.1592	-0,004592 to 0,3229	No	ns	0.0676
							ore1-2/Ubi10::BAC2 #3-1 vs. WT/UBI10::AAP5 #1-3	0.2967	0,1216 to 0,4717	Yes	****	<0,0001
							ore1-2/Ubi10::BAC2 #3-1 vs. WT/UBI10::AAP5 #-2-2	0.26	0,08493 to 0,4351	Yes	****	<0,0001
							ore1-2/Ubi10::BAC2 #3-1 vs. pif5-621 /UBI10::AAP5 #1-2	0.02667	-0,1484 to 0,2017	No	ns	>0,9999
							ore1-2/Ubi10::BAC2 #3-1 vs. pif5-621/UBI10::AAP5 #6-2	0.02333	-0,1517 to 0,1984	No	ns	>0,9999
							ore1-2/Ubi10::BAC2 #3-1 vs. ore1-2 /Ubi10::AAP5 #4-4	0.1383	-0,02543 to 0,3021	No	ns	0.223
							ore1-2/Ubi10::BAC2 #3-1 vs. ore1-2/Ubi10::AAP5 #9-2	0.09583	-0,06793 to 0,2596	No	ns	0.8522
							WT/UBI10::AAP5 #1-3 vs. WT/UBI10::AAP5 #-2-2	-0.03667	-0,2117 to 0,1384	No	ns	>0,9999
							WT/UBI10::AAP5 #1-3 vs. pif5-621 /UBI10::AAP5 #1-2	-0.27	-0,4451 to -0,09493	Yes	****	<0,0001
							WT/UBI10::AAP5 #1-3 vs. pif5-621/UBI10::AAP5 #6-2	-0.2733	-0,4484 to -0,09827	Yes	****	<0,0001
							WT/UBI10::AAP5 #1-3 vs. ore1-2 /Ubi10::AAP5 #4-4	-0.1583	-0,3221 to 0,005425	No	ns	0.0713
							WT/UBI10::AAP5 #1-3 vs. ore1-2/Ubi10::AAP5 #9-2	-0.2008	-0,3646 to -0,03707	Yes	**	0.0029
							WT/UBI10::AAP5 #-2-2 vs. pif5-621 /UBI10::AAP5 #1-2	-0.2333	-0,4084 to -0,05827	Yes	***	0.0006
							WT/UBI10::AAP5 #-2-2 vs. pif5-621/UBI10::AAP5 #6-2	-0.2367	-0,4117 to -0,06160	Yes	***	0.0005
							WT/UBI10::AAP5 #-2-2 vs. ore1-2 /Ubi10::AAP5 #4-4	-0.1217	-0,2854 to 0,04209	No	ns	0.4553
							WT/UBI10::AAP5 #-2-2 vs. ore1-2/Ubi10::AAP5 #9-2	-0.1642	-0,3279 to -0,0004083	Yes	*	0.0486
							pif5-621 /UBI10::AAP5 #1-2 vs. pif5-621/UBI10::AAP5 #6-2	-0.003333	-0,1784 to 0,1717	No	ns	>0,9999
							pif5-621 /UBI10::AAP5 #1-2 vs. ore1-2 /Ubi10::AAP5 #4-4	0.1117	-0,05209 to 0,2754	No	ns	0.6224
							pif5-621 /UBI10::AAP5 #1-2 vs. ore1-2/Ubi10::AAP5 #9-2	0.06917	-0,09459 to 0,2329	No	ns	0.994
							pif5-621/UBI10::AAP5 #6-2 vs. ore1-2 /Ubi10::AAP5 #4-4	0.115	-0,04876 to 0,2788	No	ns	0.5664
							pif5-621/UBI10::AAP5 #6-2 vs. ore1-2/Ubi10::AAP5 #9-2	0.0725	-0,09126 to 0,2363	No	ns	0.9895
							ore1-2 /Ubi10::AAP5 #4-4 vs. ore1-2/Ubi10::AAP5 #9-2	-0.0425	-0,1941 to 0,1091	No	ns	>0,9999
							9d IDL
							WT-Col0 vs. pif5-621	-0.7933	-0,9684 to -0,6183	Yes	****	<0,0001
							WT-Col0 vs. ore1-2	-0.79	-0,9651 to -0,6149	Yes	****	<0,0001
							WT-Col0 vs. WT/Ubi10::BAC1 #1-1	0.01333	-0,1617 to 0,1884	No	ns	>0,9999
							WT-Col0 vs. WT/Ubi10::BAC1 #9-2	0.02667	-0,1484 to 0,2017	No	ns	>0,9999
							WT-Col0 vs. pif5-621/Ubi10::BAC1 #4-1	-0.003333	-0,1784 to 0,1717	No	ns	>0,9999
							WT-Col0 vs. pif5-621/Ubi10::BAC1 #5-3	0.003333	-0,1717 to 0,1784	No	ns	>0,9999
							WT-Col0 vs. ore1-2/Ubi10::BAC1 #1-1	-0.1133	-0,2884 to 0,06173	No	ns	0.7137
							WT-Col0 vs. ore1-2/Ubi10::BAC1 #4-4	-0.12	-0,2951 to 0,05507	No	ns	0.6126
							WT-Col0 vs. WT/Ubi10::BAC2 #3-6	0.01667	-0,1584 to 0,1917	No	ns	>0,9999
							WT-Col0 vs. WT/Ubi10::BAC2 #10-3	0.02	-0,1551 to 0,1951	No	ns	>0,9999
							WT-Col0 vs. pif5-621/Ubi10::BAC2 #2-1	0.01333	-0,1617 to 0,1884	No	ns	>0,9999
							WT-Col0 vs. pif5-621/Ubi10::BAC2 #8-5	0.003333	-0,1717 to 0,1784	No	ns	>0,9999
							WT-Col0 vs. ore1-2/Ubi10::BAC2 #2-1	-0.04333	-0,2184 to 0,1317	No	ns	>0,9999
							WT-Col0 vs. ore1-2/Ubi10::BAC2 #3-1	-0.08	-0,2551 to 0,09507	No	ns	0.985
							WT-Col0 vs. WT/UBI10::AAP5 #1-3	-0.03333	-0,2084 to 0,1417	No	ns	>0,9999
							WT-Col0 vs. WT/UBI10::AAP5 #-2-2	-0.04	-0,2151 to 0,1351	No	ns	>0,9999
							WT-Col0 vs. pif5-621 /UBI10::AAP5 #1-2	-0.05	-0,2251 to 0,1251	No	ns	>0,9999
							WT-Col0 vs. pif5-621/UBI10::AAP5 #6-2	-0.05333	-0,2284 to 0,1217	No	ns	>0,9999
							WT-Col0 vs. ore1-2 /Ubi10::AAP5 #4-4	-0.04	-0,1966 to 0,1166	No	ns	>0,9999
							WT-Col0 vs. ore1-2/Ubi10::AAP5 #9-2	-0.052	-0,2086 to 0,1046	No	ns	0.9998
							pif5-621 vs. ore1-2	0.003333	-0,1717 to 0,1784	No	ns	>0,9999
							pif5-621 vs. WT/Ubi10::BAC1 #1-1	0.8067	0,6316 to 0,9817	Yes	****	<0,0001
							pif5-621 vs. WT/Ubi10::BAC1 #9-2	0.82	0,6449 to 0,9951	Yes	****	<0,0001
							pif5-621 vs. pif5-621/Ubi10::BAC1 #4-1	0.79	0,6149 to 0,9651	Yes	****	<0,0001
							pif5-621 vs. pif5-621/Ubi10::BAC1 #5-3	0.7967	0,6216 to 0,9717	Yes	****	<0,0001
							pif5-621 vs. ore1-2/Ubi10::BAC1 #1-1	0.68	0,5049 to 0,8551	Yes	****	<0,0001
							pif5-621 vs. ore1-2/Ubi10::BAC1 #4-4	0.6733	0,4983 to 0,8484	Yes	****	<0,0001
							pif5-621 vs. WT/Ubi10::BAC2 #3-6	0.81	0,6349 to 0,9851	Yes	****	<0,0001
							pif5-621 vs. WT/Ubi10::BAC2 #10-3	0.8133	0,6383 to 0,9884	Yes	****	<0,0001
							pif5-621 vs. pif5-621/Ubi10::BAC2 #2-1	0.8067	0,6316 to 0,9817	Yes	****	<0,0001
							pif5-621 vs. pif5-621/Ubi10::BAC2 #8-5	0.7967	0,6216 to 0,9717	Yes	****	<0,0001
							pif5-621 vs. ore1-2/Ubi10::BAC2 #2-1	0.75	0,5749 to 0,9251	Yes	****	<0,0001
							pif5-621 vs. ore1-2/Ubi10::BAC2 #3-1	0.7133	0,5383 to 0,8884	Yes	****	<0,0001
							pif5-621 vs. WT/UBI10::AAP5 #1-3	0.76	0,5849 to 0,9351	Yes	****	<0,0001
							pif5-621 vs. WT/UBI10::AAP5 #-2-2	0.7533	0,5783 to 0,9284	Yes	****	<0,0001
							pif5-621 vs. pif5-621 /UBI10::AAP5 #1-2	0.7433	0,5683 to 0,9184	Yes	****	<0,0001
							pif5-621 vs. pif5-621/UBI10::AAP5 #6-2	0.74	0,5649 to 0,9151	Yes	****	<0,0001
							pif5-621 vs. ore1-2 /Ubi10::AAP5 #4-4	0.7533	0,5968 to 0,9099	Yes	****	<0,0001
							pif5-621 vs. ore1-2/Ubi10::AAP5 #9-2	0.7413	0,5848 to 0,8979	Yes	****	<0,0001
							ore1-2 vs. WT/Ubi10::BAC1 #1-1	0.8033	0,6283 to 0,9784	Yes	****	<0,0001
							ore1-2 vs. WT/Ubi10::BAC1 #9-2	0.8167	0,6416 to 0,9917	Yes	****	<0,0001
							ore1-2 vs. pif5-621/Ubi10::BAC1 #4-1	0.7867	0,6116 to 0,9617	Yes	****	<0,0001
							ore1-2 vs. pif5-621/Ubi10::BAC1 #5-3	0.7933	0,6183 to 0,9684	Yes	****	<0,0001
							ore1-2 vs. ore1-2/Ubi10::BAC1 #1-1	0.6767	0,5016 to 0,8517	Yes	****	<0,0001
							ore1-2 vs. ore1-2/Ubi10::BAC1 #4-4	0.67	0,4949 to 0,8451	Yes	****	<0,0001
							ore1-2 vs. WT/Ubi10::BAC2 #3-6	0.8067	0,6316 to 0,9817	Yes	****	<0,0001
							ore1-2 vs. WT/Ubi10::BAC2 #10-3	0.81	0,6349 to 0,9851	Yes	****	<0,0001
							ore1-2 vs. pif5-621/Ubi10::BAC2 #2-1	0.8033	0,6283 to 0,9784	Yes	****	<0,0001
							ore1-2 vs. pif5-621/Ubi10::BAC2 #8-5	0.7933	0,6183 to 0,9684	Yes	****	<0,0001
							ore1-2 vs. ore1-2/Ubi10::BAC2 #2-1	0.7467	0,5716 to 0,9217	Yes	****	<0,0001
							ore1-2 vs. ore1-2/Ubi10::BAC2 #3-1	0.71	0,5349 to 0,8851	Yes	****	<0,0001
							ore1-2 vs. WT/UBI10::AAP5 #1-3	0.7567	0,5816 to 0,9317	Yes	****	<0,0001
							ore1-2 vs. WT/UBI10::AAP5 #-2-2	0.75	0,5749 to 0,9251	Yes	****	<0,0001
							ore1-2 vs. pif5-621 /UBI10::AAP5 #1-2	0.74	0,5649 to 0,9151	Yes	****	<0,0001
							ore1-2 vs. pif5-621/UBI10::AAP5 #6-2	0.7367	0,5616 to 0,9117	Yes	****	<0,0001
							ore1-2 vs. ore1-2 /Ubi10::AAP5 #4-4	0.75	0,5934 to 0,9066	Yes	****	<0,0001
							ore1-2 vs. ore1-2/Ubi10::AAP5 #9-2	0.738	0,5814 to 0,8946	Yes	****	<0,0001
							WT/Ubi10::BAC1 #1-1 vs. WT/Ubi10::BAC1 #9-2	0.01333	-0,1617 to 0,1884	No	ns	>0,9999
							WT/Ubi10::BAC1 #1-1 vs. pif5-621/Ubi10::BAC1 #4-1	-0.01667	-0,1917 to 0,1584	No	ns	>0,9999
							WT/Ubi10::BAC1 #1-1 vs. pif5-621/Ubi10::BAC1 #5-3	-0.01	-0,1851 to 0,1651	No	ns	>0,9999
							WT/Ubi10::BAC1 #1-1 vs. ore1-2/Ubi10::BAC1 #1-1	-0.1267	-0,3017 to 0,04840	No	ns	0.5078
							WT/Ubi10::BAC1 #1-1 vs. ore1-2/Ubi10::BAC1 #4-4	-0.1333	-0,3084 to 0,04173	No	ns	0.4066
							WT/Ubi10::BAC1 #1-1 vs. WT/Ubi10::BAC2 #3-6	0.003333	-0,1717 to 0,1784	No	ns	>0,9999
							WT/Ubi10::BAC1 #1-1 vs. WT/Ubi10::BAC2 #10-3	0.006667	-0,1684 to 0,1817	No	ns	>0,9999
							WT/Ubi10::BAC1 #1-1 vs. pif5-621/Ubi10::BAC2 #2-1	0	-0,1751 to 0,1751	No	ns	>0,9999
							WT/Ubi10::BAC1 #1-1 vs. pif5-621/Ubi10::BAC2 #8-5	-0.01	-0,1851 to 0,1651	No	ns	>0,9999
							WT/Ubi10::BAC1 #1-1 vs. ore1-2/Ubi10::BAC2 #2-1	-0.05667	-0,2317 to 0,1184	No	ns	0.9998
							WT/Ubi10::BAC1 #1-1 vs. ore1-2/Ubi10::BAC2 #3-1	-0.09333	-0,2684 to 0,08173	No	ns	0.9304
							WT/Ubi10::BAC1 #1-1 vs. WT/UBI10::AAP5 #1-3	-0.04667	-0,2217 to 0,1284	No	ns	>0,9999
							WT/Ubi10::BAC1 #1-1 vs. WT/UBI10::AAP5 #-2-2	-0.05333	-0,2284 to 0,1217	No	ns	>0,9999
							WT/Ubi10::BAC1 #1-1 vs. pif5-621 /UBI10::AAP5 #1-2	-0.06333	-0,2384 to 0,1117	No	ns	0.9992
							WT/Ubi10::BAC1 #1-1 vs. pif5-621/UBI10::AAP5 #6-2	-0.06667	-0,2417 to 0,1084	No	ns	0.9984
							WT/Ubi10::BAC1 #1-1 vs. ore1-2 /Ubi10::AAP5 #4-4	-0.05333	-0,2099 to 0,1032	No	ns	0.9997
							WT/Ubi10::BAC1 #1-1 vs. ore1-2/Ubi10::AAP5 #9-2	-0.06533	-0,2219 to 0,09125	No	ns	0.9948
							WT/Ubi10::BAC1 #9-2 vs. pif5-621/Ubi10::BAC1 #4-1	-0.03	-0,2051 to 0,1451	No	ns	>0,9999
							WT/Ubi10::BAC1 #9-2 vs. pif5-621/Ubi10::BAC1 #5-3	-0.02333	-0,1984 to 0,1517	No	ns	>0,9999
							WT/Ubi10::BAC1 #9-2 vs. ore1-2/Ubi10::BAC1 #1-1	-0.14	-0,3151 to 0,03507	No	ns	0.3147
							WT/Ubi10::BAC1 #9-2 vs. ore1-2/Ubi10::BAC1 #4-4	-0.1467	-0,3217 to 0,02840	No	ns	0.2358
							WT/Ubi10::BAC1 #9-2 vs. WT/Ubi10::BAC2 #3-6	-0.01	-0,1851 to 0,1651	No	ns	>0,9999
							WT/Ubi10::BAC1 #9-2 vs. WT/Ubi10::BAC2 #10-3	-0.006667	-0,1817 to 0,1684	No	ns	>0,9999
							WT/Ubi10::BAC1 #9-2 vs. pif5-621/Ubi10::BAC2 #2-1	-0.01333	-0,1884 to 0,1617	No	ns	>0,9999
							WT/Ubi10::BAC1 #9-2 vs. pif5-621/Ubi10::BAC2 #8-5	-0.02333	-0,1984 to 0,1517	No	ns	>0,9999
							WT/Ubi10::BAC1 #9-2 vs. ore1-2/Ubi10::BAC2 #2-1	-0.07	-0,2451 to 0,1051	No	ns	0.9969
							WT/Ubi10::BAC1 #9-2 vs. ore1-2/Ubi10::BAC2 #3-1	-0.1067	-0,2817 to 0,06840	No	ns	0.8037
							WT/Ubi10::BAC1 #9-2 vs. WT/UBI10::AAP5 #1-3	-0.06	-0,2351 to 0,1151	No	ns	0.9996
							WT/Ubi10::BAC1 #9-2 vs. WT/UBI10::AAP5 #-2-2	-0.06667	-0,2417 to 0,1084	No	ns	0.9984
							WT/Ubi10::BAC1 #9-2 vs. pif5-621 /UBI10::AAP5 #1-2	-0.07667	-0,2517 to 0,09840	No	ns	0.9907
							WT/Ubi10::BAC1 #9-2 vs. pif5-621/UBI10::AAP5 #6-2	-0.08	-0,2551 to 0,09507	No	ns	0.985
							WT/Ubi10::BAC1 #9-2 vs. ore1-2 /Ubi10::AAP5 #4-4	-0.06667	-0,2232 to 0,08992	No	ns	0.9934
							WT/Ubi10::BAC1 #9-2 vs. ore1-2/Ubi10::AAP5 #9-2	-0.07867	-0,2352 to 0,07792	No	ns	0.9599
							pif5-621/Ubi10::BAC1 #4-1 vs. pif5-621/Ubi10::BAC1 #5-3	0.006667	-0,1684 to 0,1817	No	ns	>0,9999
							pif5-621/Ubi10::BAC1 #4-1 vs. ore1-2/Ubi10::BAC1 #1-1	-0.11	-0,2851 to 0,06507	No	ns	0.7605
							pif5-621/Ubi10::BAC1 #4-1 vs. ore1-2/Ubi10::BAC1 #4-4	-0.1167	-0,2917 to 0,05840	No	ns	0.6641
							pif5-621/Ubi10::BAC1 #4-1 vs. WT/Ubi10::BAC2 #3-6	0.02	-0,1551 to 0,1951	No	ns	>0,9999
							pif5-621/Ubi10::BAC1 #4-1 vs. WT/Ubi10::BAC2 #10-3	0.02333	-0,1517 to 0,1984	No	ns	>0,9999
							pif5-621/Ubi10::BAC1 #4-1 vs. pif5-621/Ubi10::BAC2 #2-1	0.01667	-0,1584 to 0,1917	No	ns	>0,9999
							pif5-621/Ubi10::BAC1 #4-1 vs. pif5-621/Ubi10::BAC2 #8-5	0.006667	-0,1684 to 0,1817	No	ns	>0,9999
							pif5-621/Ubi10::BAC1 #4-1 vs. ore1-2/Ubi10::BAC2 #2-1	-0.04	-0,2151 to 0,1351	No	ns	>0,9999
							pif5-621/Ubi10::BAC1 #4-1 vs. ore1-2/Ubi10::BAC2 #3-1	-0.07667	-0,2517 to 0,09840	No	ns	0.9907
							pif5-621/Ubi10::BAC1 #4-1 vs. WT/UBI10::AAP5 #1-3	-0.03	-0,2051 to 0,1451	No	ns	>0,9999
							pif5-621/Ubi10::BAC1 #4-1 vs. WT/UBI10::AAP5 #-2-2	-0.03667	-0,2117 to 0,1384	No	ns	>0,9999
							pif5-621/Ubi10::BAC1 #4-1 vs. pif5-621 /UBI10::AAP5 #1-2	-0.04667	-0,2217 to 0,1284	No	ns	>0,9999
							pif5-621/Ubi10::BAC1 #4-1 vs. pif5-621/UBI10::AAP5 #6-2	-0.05	-0,2251 to 0,1251	No	ns	>0,9999
							pif5-621/Ubi10::BAC1 #4-1 vs. ore1-2 /Ubi10::AAP5 #4-4	-0.03667	-0,1932 to 0,1199	No	ns	>0,9999
							pif5-621/Ubi10::BAC1 #4-1 vs. ore1-2/Ubi10::AAP5 #9-2	-0.04867	-0,2052 to 0,1079	No	ns	>0,9999
							pif5-621/Ubi10::BAC1 #5-3 vs. ore1-2/Ubi10::BAC1 #1-1	-0.1167	-0,2917 to 0,05840	No	ns	0.6641
							pif5-621/Ubi10::BAC1 #5-3 vs. ore1-2/Ubi10::BAC1 #4-4	-0.1233	-0,2984 to 0,05173	No	ns	0.5602
							pif5-621/Ubi10::BAC1 #5-3 vs. WT/Ubi10::BAC2 #3-6	0.01333	-0,1617 to 0,1884	No	ns	>0,9999
							pif5-621/Ubi10::BAC1 #5-3 vs. WT/Ubi10::BAC2 #10-3	0.01667	-0,1584 to 0,1917	No	ns	>0,9999
							pif5-621/Ubi10::BAC1 #5-3 vs. pif5-621/Ubi10::BAC2 #2-1	0.01	-0,1651 to 0,1851	No	ns	>0,9999
							pif5-621/Ubi10::BAC1 #5-3 vs. pif5-621/Ubi10::BAC2 #8-5	-1.11e-16	-0,1751 to 0,1751	No	ns	>0,9999
							pif5-621/Ubi10::BAC1 #5-3 vs. ore1-2/Ubi10::BAC2 #2-1	-0.04667	-0,2217 to 0,1284	No	ns	>0,9999
							pif5-621/Ubi10::BAC1 #5-3 vs. ore1-2/Ubi10::BAC2 #3-1	-0.08333	-0,2584 to 0,09173	No	ns	0.9767
							pif5-621/Ubi10::BAC1 #5-3 vs. WT/UBI10::AAP5 #1-3	-0.03667	-0,2117 to 0,1384	No	ns	>0,9999
							pif5-621/Ubi10::BAC1 #5-3 vs. WT/UBI10::AAP5 #-2-2	-0.04333	-0,2184 to 0,1317	No	ns	>0,9999
							pif5-621/Ubi10::BAC1 #5-3 vs. pif5-621 /UBI10::AAP5 #1-2	-0.05333	-0,2284 to 0,1217	No	ns	>0,9999
							pif5-621/Ubi10::BAC1 #5-3 vs. pif5-621/UBI10::AAP5 #6-2	-0.05667	-0,2317 to 0,1184	No	ns	0.9998
							pif5-621/Ubi10::BAC1 #5-3 vs. ore1-2 /Ubi10::AAP5 #4-4	-0.04333	-0,1999 to 0,1132	No	ns	>0,9999
							pif5-621/Ubi10::BAC1 #5-3 vs. ore1-2/Ubi10::AAP5 #9-2	-0.05533	-0,2119 to 0,1012	No	ns	0.9994
							ore1-2/Ubi10::BAC1 #1-1 vs. ore1-2/Ubi10::BAC1 #4-4	-0.006667	-0,1817 to 0,1684	No	ns	>0,9999
							ore1-2/Ubi10::BAC1 #1-1 vs. WT/Ubi10::BAC2 #3-6	0.13	-0,04507 to 0,3051	No	ns	0.4564
							ore1-2/Ubi10::BAC1 #1-1 vs. WT/Ubi10::BAC2 #10-3	0.1333	-0,04173 to 0,3084	No	ns	0.4066
							ore1-2/Ubi10::BAC1 #1-1 vs. pif5-621/Ubi10::BAC2 #2-1	0.1267	-0,04840 to 0,3017	No	ns	0.5078
							ore1-2/Ubi10::BAC1 #1-1 vs. pif5-621/Ubi10::BAC2 #8-5	0.1167	-0,05840 to 0,2917	No	ns	0.6641
							ore1-2/Ubi10::BAC1 #1-1 vs. ore1-2/Ubi10::BAC2 #2-1	0.07	-0,1051 to 0,2451	No	ns	0.9969
							ore1-2/Ubi10::BAC1 #1-1 vs. ore1-2/Ubi10::BAC2 #3-1	0.03333	-0,1417 to 0,2084	No	ns	>0,9999
							ore1-2/Ubi10::BAC1 #1-1 vs. WT/UBI10::AAP5 #1-3	0.08	-0,09507 to 0,2551	No	ns	0.985
							ore1-2/Ubi10::BAC1 #1-1 vs. WT/UBI10::AAP5 #-2-2	0.07333	-0,1017 to 0,2484	No	ns	0.9945
							ore1-2/Ubi10::BAC1 #1-1 vs. pif5-621 /UBI10::AAP5 #1-2	0.06333	-0,1117 to 0,2384	No	ns	0.9992
							ore1-2/Ubi10::BAC1 #1-1 vs. pif5-621/UBI10::AAP5 #6-2	0.06	-0,1151 to 0,2351	No	ns	0.9996
							ore1-2/Ubi10::BAC1 #1-1 vs. ore1-2 /Ubi10::AAP5 #4-4	0.07333	-0,08325 to 0,2299	No	ns	0.9804
							ore1-2/Ubi10::BAC1 #1-1 vs. ore1-2/Ubi10::AAP5 #9-2	0.06133	-0,09525 to 0,2179	No	ns	0.9977
							ore1-2/Ubi10::BAC1 #4-4 vs. WT/Ubi10::BAC2 #3-6	0.1367	-0,03840 to 0,3117	No	ns	0.3592
							ore1-2/Ubi10::BAC1 #4-4 vs. WT/Ubi10::BAC2 #10-3	0.14	-0,03507 to 0,3151	No	ns	0.3147
							ore1-2/Ubi10::BAC1 #4-4 vs. pif5-621/Ubi10::BAC2 #2-1	0.1333	-0,04173 to 0,3084	No	ns	0.4066
							ore1-2/Ubi10::BAC1 #4-4 vs. pif5-621/Ubi10::BAC2 #8-5	0.1233	-0,05173 to 0,2984	No	ns	0.5602
							ore1-2/Ubi10::BAC1 #4-4 vs. ore1-2/Ubi10::BAC2 #2-1	0.07667	-0,09840 to 0,2517	No	ns	0.9907
							ore1-2/Ubi10::BAC1 #4-4 vs. ore1-2/Ubi10::BAC2 #3-1	0.04	-0,1351 to 0,2151	No	ns	>0,9999
							ore1-2/Ubi10::BAC1 #4-4 vs. WT/UBI10::AAP5 #1-3	0.08667	-0,08840 to 0,2617	No	ns	0.9653
							ore1-2/Ubi10::BAC1 #4-4 vs. WT/UBI10::AAP5 #-2-2	0.08	-0,09507 to 0,2551	No	ns	0.985
							ore1-2/Ubi10::BAC1 #4-4 vs. pif5-621 /UBI10::AAP5 #1-2	0.07	-0,1051 to 0,2451	No	ns	0.9969
							ore1-2/Ubi10::BAC1 #4-4 vs. pif5-621/UBI10::AAP5 #6-2	0.06667	-0,1084 to 0,2417	No	ns	0.9984
							ore1-2/Ubi10::BAC1 #4-4 vs. ore1-2 /Ubi10::AAP5 #4-4	0.08	-0,07658 to 0,2366	No	ns	0.9529
							ore1-2/Ubi10::BAC1 #4-4 vs. ore1-2/Ubi10::AAP5 #9-2	0.068	-0,08858 to 0,2246	No	ns	0.9916
							WT/Ubi10::BAC2 #3-6 vs. WT/Ubi10::BAC2 #10-3	0.003333	-0,1717 to 0,1784	No	ns	>0,9999
							WT/Ubi10::BAC2 #3-6 vs. pif5-621/Ubi10::BAC2 #2-1	-0.003333	-0,1784 to 0,1717	No	ns	>0,9999
							WT/Ubi10::BAC2 #3-6 vs. pif5-621/Ubi10::BAC2 #8-5	-0.01333	-0,1884 to 0,1617	No	ns	>0,9999
							WT/Ubi10::BAC2 #3-6 vs. ore1-2/Ubi10::BAC2 #2-1	-0.06	-0,2351 to 0,1151	No	ns	0.9996
							WT/Ubi10::BAC2 #3-6 vs. ore1-2/Ubi10::BAC2 #3-1	-0.09667	-0,2717 to 0,07840	No	ns	0.9061
							WT/Ubi10::BAC2 #3-6 vs. WT/UBI10::AAP5 #1-3	-0.05	-0,2251 to 0,1251	No	ns	>0,9999
							WT/Ubi10::BAC2 #3-6 vs. WT/UBI10::AAP5 #-2-2	-0.05667	-0,2317 to 0,1184	No	ns	0.9998
							WT/Ubi10::BAC2 #3-6 vs. pif5-621 /UBI10::AAP5 #1-2	-0.06667	-0,2417 to 0,1084	No	ns	0.9984
							WT/Ubi10::BAC2 #3-6 vs. pif5-621/UBI10::AAP5 #6-2	-0.07	-0,2451 to 0,1051	No	ns	0.9969
							WT/Ubi10::BAC2 #3-6 vs. ore1-2 /Ubi10::AAP5 #4-4	-0.05667	-0,2132 to 0,09992	No	ns	0.9992
							WT/Ubi10::BAC2 #3-6 vs. ore1-2/Ubi10::AAP5 #9-2	-0.06867	-0,2252 to 0,08792	No	ns	0.9906
							WT/Ubi10::BAC2 #10-3 vs. pif5-621/Ubi10::BAC2 #2-1	-0.006667	-0,1817 to 0,1684	No	ns	>0,9999
							WT/Ubi10::BAC2 #10-3 vs. pif5-621/Ubi10::BAC2 #8-5	-0.01667	-0,1917 to 0,1584	No	ns	>0,9999
							WT/Ubi10::BAC2 #10-3 vs. ore1-2/Ubi10::BAC2 #2-1	-0.06333	-0,2384 to 0,1117	No	ns	0.9992
							WT/Ubi10::BAC2 #10-3 vs. ore1-2/Ubi10::BAC2 #3-1	-0.1	-0,2751 to 0,07507	No	ns	0.8769
							WT/Ubi10::BAC2 #10-3 vs. WT/UBI10::AAP5 #1-3	-0.05333	-0,2284 to 0,1217	No	ns	>0,9999
							WT/Ubi10::BAC2 #10-3 vs. WT/UBI10::AAP5 #-2-2	-0.06	-0,2351 to 0,1151	No	ns	0.9996
							WT/Ubi10::BAC2 #10-3 vs. pif5-621 /UBI10::AAP5 #1-2	-0.07	-0,2451 to 0,1051	No	ns	0.9969
							WT/Ubi10::BAC2 #10-3 vs. pif5-621/UBI10::AAP5 #6-2	-0.07333	-0,2484 to 0,1017	No	ns	0.9945
							WT/Ubi10::BAC2 #10-3 vs. ore1-2 /Ubi10::AAP5 #4-4	-0.06	-0,2166 to 0,09658	No	ns	0.9982
							WT/Ubi10::BAC2 #10-3 vs. ore1-2/Ubi10::AAP5 #9-2	-0.072	-0,2286 to 0,08458	No	ns	0.9839
							pif5-621/Ubi10::BAC2 #2-1 vs. pif5-621/Ubi10::BAC2 #8-5	-0.01	-0,1851 to 0,1651	No	ns	>0,9999
							pif5-621/Ubi10::BAC2 #2-1 vs. ore1-2/Ubi10::BAC2 #2-1	-0.05667	-0,2317 to 0,1184	No	ns	0.9998
							pif5-621/Ubi10::BAC2 #2-1 vs. ore1-2/Ubi10::BAC2 #3-1	-0.09333	-0,2684 to 0,08173	No	ns	0.9304
							pif5-621/Ubi10::BAC2 #2-1 vs. WT/UBI10::AAP5 #1-3	-0.04667	-0,2217 to 0,1284	No	ns	>0,9999
							pif5-621/Ubi10::BAC2 #2-1 vs. WT/UBI10::AAP5 #-2-2	-0.05333	-0,2284 to 0,1217	No	ns	>0,9999
							pif5-621/Ubi10::BAC2 #2-1 vs. pif5-621 /UBI10::AAP5 #1-2	-0.06333	-0,2384 to 0,1117	No	ns	0.9992
							pif5-621/Ubi10::BAC2 #2-1 vs. pif5-621/UBI10::AAP5 #6-2	-0.06667	-0,2417 to 0,1084	No	ns	0.9984
							pif5-621/Ubi10::BAC2 #2-1 vs. ore1-2 /Ubi10::AAP5 #4-4	-0.05333	-0,2099 to 0,1032	No	ns	0.9997
							pif5-621/Ubi10::BAC2 #2-1 vs. ore1-2/Ubi10::AAP5 #9-2	-0.06533	-0,2219 to 0,09125	No	ns	0.9948
							pif5-621/Ubi10::BAC2 #8-5 vs. ore1-2/Ubi10::BAC2 #2-1	-0.04667	-0,2217 to 0,1284	No	ns	>0,9999
							pif5-621/Ubi10::BAC2 #8-5 vs. ore1-2/Ubi10::BAC2 #3-1	-0.08333	-0,2584 to 0,09173	No	ns	0.9767
							pif5-621/Ubi10::BAC2 #8-5 vs. WT/UBI10::AAP5 #1-3	-0.03667	-0,2117 to 0,1384	No	ns	>0,9999
							pif5-621/Ubi10::BAC2 #8-5 vs. WT/UBI10::AAP5 #-2-2	-0.04333	-0,2184 to 0,1317	No	ns	>0,9999
							pif5-621/Ubi10::BAC2 #8-5 vs. pif5-621 /UBI10::AAP5 #1-2	-0.05333	-0,2284 to 0,1217	No	ns	>0,9999
							pif5-621/Ubi10::BAC2 #8-5 vs. pif5-621/UBI10::AAP5 #6-2	-0.05667	-0,2317 to 0,1184	No	ns	0.9998
							pif5-621/Ubi10::BAC2 #8-5 vs. ore1-2 /Ubi10::AAP5 #4-4	-0.04333	-0,1999 to 0,1132	No	ns	>0,9999
							pif5-621/Ubi10::BAC2 #8-5 vs. ore1-2/Ubi10::AAP5 #9-2	-0.05533	-0,2119 to 0,1012	No	ns	0.9994
							ore1-2/Ubi10::BAC2 #2-1 vs. ore1-2/Ubi10::BAC2 #3-1	-0.03667	-0,2117 to 0,1384	No	ns	>0,9999
							ore1-2/Ubi10::BAC2 #2-1 vs. WT/UBI10::AAP5 #1-3	0.01	-0,1651 to 0,1851	No	ns	>0,9999
							ore1-2/Ubi10::BAC2 #2-1 vs. WT/UBI10::AAP5 #-2-2	0.003333	-0,1717 to 0,1784	No	ns	>0,9999
							ore1-2/Ubi10::BAC2 #2-1 vs. pif5-621 /UBI10::AAP5 #1-2	-0.006667	-0,1817 to 0,1684	No	ns	>0,9999
							ore1-2/Ubi10::BAC2 #2-1 vs. pif5-621/UBI10::AAP5 #6-2	-0.01	-0,1851 to 0,1651	No	ns	>0,9999
							ore1-2/Ubi10::BAC2 #2-1 vs. ore1-2 /Ubi10::AAP5 #4-4	0.003333	-0,1532 to 0,1599	No	ns	>0,9999
							ore1-2/Ubi10::BAC2 #2-1 vs. ore1-2/Ubi10::AAP5 #9-2	-0.008667	-0,1652 to 0,1479	No	ns	>0,9999
							ore1-2/Ubi10::BAC2 #3-1 vs. WT/UBI10::AAP5 #1-3	0.04667	-0,1284 to 0,2217	No	ns	>0,9999
							ore1-2/Ubi10::BAC2 #3-1 vs. WT/UBI10::AAP5 #-2-2	0.04	-0,1351 to 0,2151	No	ns	>0,9999
							ore1-2/Ubi10::BAC2 #3-1 vs. pif5-621 /UBI10::AAP5 #1-2	0.03	-0,1451 to 0,2051	No	ns	>0,9999
							ore1-2/Ubi10::BAC2 #3-1 vs. pif5-621/UBI10::AAP5 #6-2	0.02667	-0,1484 to 0,2017	No	ns	>0,9999
							ore1-2/Ubi10::BAC2 #3-1 vs. ore1-2 /Ubi10::AAP5 #4-4	0.04	-0,1166 to 0,1966	No	ns	>0,9999
							ore1-2/Ubi10::BAC2 #3-1 vs. ore1-2/Ubi10::AAP5 #9-2	0.028	-0,1286 to 0,1846	No	ns	>0,9999
							WT/UBI10::AAP5 #1-3 vs. WT/UBI10::AAP5 #-2-2	-0.006667	-0,1817 to 0,1684	No	ns	>0,9999
							WT/UBI10::AAP5 #1-3 vs. pif5-621 /UBI10::AAP5 #1-2	-0.01667	-0,1917 to 0,1584	No	ns	>0,9999
							WT/UBI10::AAP5 #1-3 vs. pif5-621/UBI10::AAP5 #6-2	-0.02	-0,1951 to 0,1551	No	ns	>0,9999
							WT/UBI10::AAP5 #1-3 vs. ore1-2 /Ubi10::AAP5 #4-4	-0.006667	-0,1632 to 0,1499	No	ns	>0,9999
							WT/UBI10::AAP5 #1-3 vs. ore1-2/Ubi10::AAP5 #9-2	-0.01867	-0,1752 to 0,1379	No	ns	>0,9999
							WT/UBI10::AAP5 #-2-2 vs. pif5-621 /UBI10::AAP5 #1-2	-0.01	-0,1851 to 0,1651	No	ns	>0,9999
							WT/UBI10::AAP5 #-2-2 vs. pif5-621/UBI10::AAP5 #6-2	-0.01333	-0,1884 to 0,1617	No	ns	>0,9999
							WT/UBI10::AAP5 #-2-2 vs. ore1-2 /Ubi10::AAP5 #4-4	-1.11e-16	-0,1566 to 0,1566	No	ns	>0,9999
							WT/UBI10::AAP5 #-2-2 vs. ore1-2/Ubi10::AAP5 #9-2	-0.012	-0,1686 to 0,1446	No	ns	>0,9999
							pif5-621 /UBI10::AAP5 #1-2 vs. pif5-621/UBI10::AAP5 #6-2	-0.003333	-0,1784 to 0,1717	No	ns	>0,9999
							pif5-621 /UBI10::AAP5 #1-2 vs. ore1-2 /Ubi10::AAP5 #4-4	0.01	-0,1466 to 0,1666	No	ns	>0,9999
							pif5-621 /UBI10::AAP5 #1-2 vs. ore1-2/Ubi10::AAP5 #9-2	-0.002	-0,1586 to 0,1546	No	ns	>0,9999
							pif5-621/UBI10::AAP5 #6-2 vs. ore1-2 /Ubi10::AAP5 #4-4	0.01333	-0,1432 to 0,1699	No	ns	>0,9999
							pif5-621/UBI10::AAP5 #6-2 vs. ore1-2/Ubi10::AAP5 #9-2	0.001333	-0,1552 to 0,1579	No	ns	>0,9999
							ore1-2 /Ubi10::AAP5 #4-4 vs. ore1-2/Ubi10::AAP5 #9-2	-0.012	-0,1476 to 0,1236	No	ns	>0,9999
							Test details	Predicted (LS) Mean 1	Predicted (LS) Mean 2	Predicted (LS) Mean diff,	SE of diff,	N1	N2	q	DF
							Light
							WT-Col0 vs. pif5-621	1.17	1.25	-0.08	0.04807	3	3	2.353	136
							WT-Col0 vs. ore1-2	1.17	1.217	-0.04667	0.04807	3	3	1.373	136
							WT-Col0 vs. WT/Ubi10::BAC1 #1-1	1.17	1.143	0.02667	0.04807	3	3	0.7845	136
							WT-Col0 vs. WT/Ubi10::BAC1 #9-2	1.17	1.123	0.04667	0.04807	3	3	1.373	136
							WT-Col0 vs. pif5-621/Ubi10::BAC1 #4-1	1.17	1.237	-0.06667	0.04807	3	3	1.961	136
							WT-Col0 vs. pif5-621/Ubi10::BAC1 #5-3	1.17	1.223	-0.05333	0.04807	3	3	1.569	136
							WT-Col0 vs. ore1-2/Ubi10::BAC1 #1-1	1.17	1.193	-0.02333	0.04807	3	3	0.6864	136
							WT-Col0 vs. ore1-2/Ubi10::BAC1 #4-4	1.17	1.18	-0.01	0.04807	3	3	0.2942	136
							WT-Col0 vs. WT/Ubi10::BAC2 #3-6	1.17	1.163	0.006667	0.04807	3	3	0.1961	136
							WT-Col0 vs. WT/Ubi10::BAC2 #10-3	1.17	1.17	0	0.04807	3	3	0	136
							WT-Col0 vs. pif5-621/Ubi10::BAC2 #2-1	1.17	1.2	-0.03	0.04807	3	3	0.8825	136
							WT-Col0 vs. pif5-621/Ubi10::BAC2 #8-5	1.17	1.227	-0.05667	0.04807	3	3	1.667	136
							WT-Col0 vs. ore1-2/Ubi10::BAC2 #2-1	1.17	1.173	-0.003333	0.04807	3	3	0.09806	136
							WT-Col0 vs. ore1-2/Ubi10::BAC2 #3-1	1.17	1.16	0.01	0.04807	3	3	0.2942	136
							WT-Col0 vs. WT/UBI10::AAP5 #1-3	1.17	1.23	-0.06	0.04807	3	3	1.765	136
							WT-Col0 vs. WT/UBI10::AAP5 #-2-2	1.17	1.197	-0.02667	0.04807	3	3	0.7845	136
							WT-Col0 vs. pif5-621 /UBI10::AAP5 #1-2	1.17	1.16	0.01	0.04807	3	3	0.2942	136
							WT-Col0 vs. pif5-621/UBI10::AAP5 #6-2	1.17	1.18	-0.01	0.04807	3	3	0.2942	136
							WT-Col0 vs. ore1-2 /Ubi10::AAP5 #4-4	1.17	1.234	-0.064	0.043	3	5	2.105	136
							WT-Col0 vs. ore1-2/Ubi10::AAP5 #9-2	1.17	1.272	-0.102	0.043	3	5	3.355	136
							pif5-621 vs. ore1-2	1.25	1.217	0.03333	0.04807	3	3	0.9806	136
							pif5-621 vs. WT/Ubi10::BAC1 #1-1	1.25	1.143	0.1067	0.04807	3	3	3.138	136
							pif5-621 vs. WT/Ubi10::BAC1 #9-2	1.25	1.123	0.1267	0.04807	3	3	3.726	136
							pif5-621 vs. pif5-621/Ubi10::BAC1 #4-1	1.25	1.237	0.01333	0.04807	3	3	0.3922	136
							pif5-621 vs. pif5-621/Ubi10::BAC1 #5-3	1.25	1.223	0.02667	0.04807	3	3	0.7845	136
							pif5-621 vs. ore1-2/Ubi10::BAC1 #1-1	1.25	1.193	0.05667	0.04807	3	3	1.667	136
							pif5-621 vs. ore1-2/Ubi10::BAC1 #4-4	1.25	1.18	0.07	0.04807	3	3	2.059	136
							pif5-621 vs. WT/Ubi10::BAC2 #3-6	1.25	1.163	0.08667	0.04807	3	3	2.55	136
							pif5-621 vs. WT/Ubi10::BAC2 #10-3	1.25	1.17	0.08	0.04807	3	3	2.353	136
							pif5-621 vs. pif5-621/Ubi10::BAC2 #2-1	1.25	1.2	0.05	0.04807	3	3	1.471	136
							pif5-621 vs. pif5-621/Ubi10::BAC2 #8-5	1.25	1.227	0.02333	0.04807	3	3	0.6864	136
							pif5-621 vs. ore1-2/Ubi10::BAC2 #2-1	1.25	1.173	0.07667	0.04807	3	3	2.255	136
							pif5-621 vs. ore1-2/Ubi10::BAC2 #3-1	1.25	1.16	0.09	0.04807	3	3	2.648	136
							pif5-621 vs. WT/UBI10::AAP5 #1-3	1.25	1.23	0.02	0.04807	3	3	0.5884	136
							pif5-621 vs. WT/UBI10::AAP5 #-2-2	1.25	1.197	0.05333	0.04807	3	3	1.569	136
							pif5-621 vs. pif5-621 /UBI10::AAP5 #1-2	1.25	1.16	0.09	0.04807	3	3	2.648	136
							pif5-621 vs. pif5-621/UBI10::AAP5 #6-2	1.25	1.18	0.07	0.04807	3	3	2.059	136
							pif5-621 vs. ore1-2 /Ubi10::AAP5 #4-4	1.25	1.234	0.016	0.043	3	5	0.5262	136
							pif5-621 vs. ore1-2/Ubi10::AAP5 #9-2	1.25	1.272	-0.022	0.043	3	5	0.7236	136
							ore1-2 vs. WT/Ubi10::BAC1 #1-1	1.217	1.143	0.07333	0.04807	3	3	2.157	136
							ore1-2 vs. WT/Ubi10::BAC1 #9-2	1.217	1.123	0.09333	0.04807	3	3	2.746	136
							ore1-2 vs. pif5-621/Ubi10::BAC1 #4-1	1.217	1.237	-0.02	0.04807	3	3	0.5884	136
							ore1-2 vs. pif5-621/Ubi10::BAC1 #5-3	1.217	1.223	-0.006667	0.04807	3	3	0.1961	136
							ore1-2 vs. ore1-2/Ubi10::BAC1 #1-1	1.217	1.193	0.02333	0.04807	3	3	0.6864	136
							ore1-2 vs. ore1-2/Ubi10::BAC1 #4-4	1.217	1.18	0.03667	0.04807	3	3	1.079	136
							ore1-2 vs. WT/Ubi10::BAC2 #3-6	1.217	1.163	0.05333	0.04807	3	3	1.569	136
							ore1-2 vs. WT/Ubi10::BAC2 #10-3	1.217	1.17	0.04667	0.04807	3	3	1.373	136
							ore1-2 vs. pif5-621/Ubi10::BAC2 #2-1	1.217	1.2	0.01667	0.04807	3	3	0.4903	136
							ore1-2 vs. pif5-621/Ubi10::BAC2 #8-5	1.217	1.227	-0.01	0.04807	3	3	0.2942	136
							ore1-2 vs. ore1-2/Ubi10::BAC2 #2-1	1.217	1.173	0.04333	0.04807	3	3	1.275	136
							ore1-2 vs. ore1-2/Ubi10::BAC2 #3-1	1.217	1.16	0.05667	0.04807	3	3	1.667	136
							ore1-2 vs. WT/UBI10::AAP5 #1-3	1.217	1.23	-0.01333	0.04807	3	3	0.3922	136
							ore1-2 vs. WT/UBI10::AAP5 #-2-2	1.217	1.197	0.02	0.04807	3	3	0.5884	136
							ore1-2 vs. pif5-621 /UBI10::AAP5 #1-2	1.217	1.16	0.05667	0.04807	3	3	1.667	136
							ore1-2 vs. pif5-621/UBI10::AAP5 #6-2	1.217	1.18	0.03667	0.04807	3	3	1.079	136
							ore1-2 vs. ore1-2 /Ubi10::AAP5 #4-4	1.217	1.234	-0.01733	0.043	3	5	0.5701	136
							ore1-2 vs. ore1-2/Ubi10::AAP5 #9-2	1.217	1.272	-0.05533	0.043	3	5	1.82	136
							WT/Ubi10::BAC1 #1-1 vs. WT/Ubi10::BAC1 #9-2	1.143	1.123	0.02	0.04807	3	3	0.5884	136
							WT/Ubi10::BAC1 #1-1 vs. pif5-621/Ubi10::BAC1 #4-1	1.143	1.237	-0.09333	0.04807	3	3	2.746	136
							WT/Ubi10::BAC1 #1-1 vs. pif5-621/Ubi10::BAC1 #5-3	1.143	1.223	-0.08	0.04807	3	3	2.353	136
							WT/Ubi10::BAC1 #1-1 vs. ore1-2/Ubi10::BAC1 #1-1	1.143	1.193	-0.05	0.04807	3	3	1.471	136
							WT/Ubi10::BAC1 #1-1 vs. ore1-2/Ubi10::BAC1 #4-4	1.143	1.18	-0.03667	0.04807	3	3	1.079	136
							WT/Ubi10::BAC1 #1-1 vs. WT/Ubi10::BAC2 #3-6	1.143	1.163	-0.02	0.04807	3	3	0.5884	136
							WT/Ubi10::BAC1 #1-1 vs. WT/Ubi10::BAC2 #10-3	1.143	1.17	-0.02667	0.04807	3	3	0.7845	136
							WT/Ubi10::BAC1 #1-1 vs. pif5-621/Ubi10::BAC2 #2-1	1.143	1.2	-0.05667	0.04807	3	3	1.667	136
							WT/Ubi10::BAC1 #1-1 vs. pif5-621/Ubi10::BAC2 #8-5	1.143	1.227	-0.08333	0.04807	3	3	2.451	136
							WT/Ubi10::BAC1 #1-1 vs. ore1-2/Ubi10::BAC2 #2-1	1.143	1.173	-0.03	0.04807	3	3	0.8825	136
							WT/Ubi10::BAC1 #1-1 vs. ore1-2/Ubi10::BAC2 #3-1	1.143	1.16	-0.01667	0.04807	3	3	0.4903	136
							WT/Ubi10::BAC1 #1-1 vs. WT/UBI10::AAP5 #1-3	1.143	1.23	-0.08667	0.04807	3	3	2.55	136
							WT/Ubi10::BAC1 #1-1 vs. WT/UBI10::AAP5 #-2-2	1.143	1.197	-0.05333	0.04807	3	3	1.569	136
							WT/Ubi10::BAC1 #1-1 vs. pif5-621 /UBI10::AAP5 #1-2	1.143	1.16	-0.01667	0.04807	3	3	0.4903	136
							WT/Ubi10::BAC1 #1-1 vs. pif5-621/UBI10::AAP5 #6-2	1.143	1.18	-0.03667	0.04807	3	3	1.079	136
							WT/Ubi10::BAC1 #1-1 vs. ore1-2 /Ubi10::AAP5 #4-4	1.143	1.234	-0.09067	0.043	3	5	2.982	136
							WT/Ubi10::BAC1 #1-1 vs. ore1-2/Ubi10::AAP5 #9-2	1.143	1.272	-0.1287	0.043	3	5	4.232	136
							WT/Ubi10::BAC1 #9-2 vs. pif5-621/Ubi10::BAC1 #4-1	1.123	1.237	-0.1133	0.04807	3	3	3.334	136
							WT/Ubi10::BAC1 #9-2 vs. pif5-621/Ubi10::BAC1 #5-3	1.123	1.223	-0.1	0.04807	3	3	2.942	136
							WT/Ubi10::BAC1 #9-2 vs. ore1-2/Ubi10::BAC1 #1-1	1.123	1.193	-0.07	0.04807	3	3	2.059	136
							WT/Ubi10::BAC1 #9-2 vs. ore1-2/Ubi10::BAC1 #4-4	1.123	1.18	-0.05667	0.04807	3	3	1.667	136
							WT/Ubi10::BAC1 #9-2 vs. WT/Ubi10::BAC2 #3-6	1.123	1.163	-0.04	0.04807	3	3	1.177	136
							WT/Ubi10::BAC1 #9-2 vs. WT/Ubi10::BAC2 #10-3	1.123	1.17	-0.04667	0.04807	3	3	1.373	136
							WT/Ubi10::BAC1 #9-2 vs. pif5-621/Ubi10::BAC2 #2-1	1.123	1.2	-0.07667	0.04807	3	3	2.255	136
							WT/Ubi10::BAC1 #9-2 vs. pif5-621/Ubi10::BAC2 #8-5	1.123	1.227	-0.1033	0.04807	3	3	3.04	136
							WT/Ubi10::BAC1 #9-2 vs. ore1-2/Ubi10::BAC2 #2-1	1.123	1.173	-0.05	0.04807	3	3	1.471	136
							WT/Ubi10::BAC1 #9-2 vs. ore1-2/Ubi10::BAC2 #3-1	1.123	1.16	-0.03667	0.04807	3	3	1.079	136
							WT/Ubi10::BAC1 #9-2 vs. WT/UBI10::AAP5 #1-3	1.123	1.23	-0.1067	0.04807	3	3	3.138	136
							WT/Ubi10::BAC1 #9-2 vs. WT/UBI10::AAP5 #-2-2	1.123	1.197	-0.07333	0.04807	3	3	2.157	136
							WT/Ubi10::BAC1 #9-2 vs. pif5-621 /UBI10::AAP5 #1-2	1.123	1.16	-0.03667	0.04807	3	3	1.079	136
							WT/Ubi10::BAC1 #9-2 vs. pif5-621/UBI10::AAP5 #6-2	1.123	1.18	-0.05667	0.04807	3	3	1.667	136
							WT/Ubi10::BAC1 #9-2 vs. ore1-2 /Ubi10::AAP5 #4-4	1.123	1.234	-0.1107	0.043	3	5	3.64	136
							WT/Ubi10::BAC1 #9-2 vs. ore1-2/Ubi10::AAP5 #9-2	1.123	1.272	-0.1487	0.043	3	5	4.89	136
							pif5-621/Ubi10::BAC1 #4-1 vs. pif5-621/Ubi10::BAC1 #5-3	1.237	1.223	0.01333	0.04807	3	3	0.3922	136
							pif5-621/Ubi10::BAC1 #4-1 vs. ore1-2/Ubi10::BAC1 #1-1	1.237	1.193	0.04333	0.04807	3	3	1.275	136
							pif5-621/Ubi10::BAC1 #4-1 vs. ore1-2/Ubi10::BAC1 #4-4	1.237	1.18	0.05667	0.04807	3	3	1.667	136
							pif5-621/Ubi10::BAC1 #4-1 vs. WT/Ubi10::BAC2 #3-6	1.237	1.163	0.07333	0.04807	3	3	2.157	136
							pif5-621/Ubi10::BAC1 #4-1 vs. WT/Ubi10::BAC2 #10-3	1.237	1.17	0.06667	0.04807	3	3	1.961	136
							pif5-621/Ubi10::BAC1 #4-1 vs. pif5-621/Ubi10::BAC2 #2-1	1.237	1.2	0.03667	0.04807	3	3	1.079	136
							pif5-621/Ubi10::BAC1 #4-1 vs. pif5-621/Ubi10::BAC2 #8-5	1.237	1.227	0.01	0.04807	3	3	0.2942	136
							pif5-621/Ubi10::BAC1 #4-1 vs. ore1-2/Ubi10::BAC2 #2-1	1.237	1.173	0.06333	0.04807	3	3	1.863	136
							pif5-621/Ubi10::BAC1 #4-1 vs. ore1-2/Ubi10::BAC2 #3-1	1.237	1.16	0.07667	0.04807	3	3	2.255	136
							pif5-621/Ubi10::BAC1 #4-1 vs. WT/UBI10::AAP5 #1-3	1.237	1.23	0.006667	0.04807	3	3	0.1961	136
							pif5-621/Ubi10::BAC1 #4-1 vs. WT/UBI10::AAP5 #-2-2	1.237	1.197	0.04	0.04807	3	3	1.177	136
							pif5-621/Ubi10::BAC1 #4-1 vs. pif5-621 /UBI10::AAP5 #1-2	1.237	1.16	0.07667	0.04807	3	3	2.255	136
							pif5-621/Ubi10::BAC1 #4-1 vs. pif5-621/UBI10::AAP5 #6-2	1.237	1.18	0.05667	0.04807	3	3	1.667	136
							pif5-621/Ubi10::BAC1 #4-1 vs. ore1-2 /Ubi10::AAP5 #4-4	1.237	1.234	0.002667	0.043	3	5	0.08771	136
							pif5-621/Ubi10::BAC1 #4-1 vs. ore1-2/Ubi10::AAP5 #9-2	1.237	1.272	-0.03533	0.043	3	5	1.162	136
							pif5-621/Ubi10::BAC1 #5-3 vs. ore1-2/Ubi10::BAC1 #1-1	1.223	1.193	0.03	0.04807	3	3	0.8825	136
							pif5-621/Ubi10::BAC1 #5-3 vs. ore1-2/Ubi10::BAC1 #4-4	1.223	1.18	0.04333	0.04807	3	3	1.275	136
							pif5-621/Ubi10::BAC1 #5-3 vs. WT/Ubi10::BAC2 #3-6	1.223	1.163	0.06	0.04807	3	3	1.765	136
							pif5-621/Ubi10::BAC1 #5-3 vs. WT/Ubi10::BAC2 #10-3	1.223	1.17	0.05333	0.04807	3	3	1.569	136
							pif5-621/Ubi10::BAC1 #5-3 vs. pif5-621/Ubi10::BAC2 #2-1	1.223	1.2	0.02333	0.04807	3	3	0.6864	136
							pif5-621/Ubi10::BAC1 #5-3 vs. pif5-621/Ubi10::BAC2 #8-5	1.223	1.227	-0.003333	0.04807	3	3	0.09806	136
							pif5-621/Ubi10::BAC1 #5-3 vs. ore1-2/Ubi10::BAC2 #2-1	1.223	1.173	0.05	0.04807	3	3	1.471	136
							pif5-621/Ubi10::BAC1 #5-3 vs. ore1-2/Ubi10::BAC2 #3-1	1.223	1.16	0.06333	0.04807	3	3	1.863	136
							pif5-621/Ubi10::BAC1 #5-3 vs. WT/UBI10::AAP5 #1-3	1.223	1.23	-0.006667	0.04807	3	3	0.1961	136
							pif5-621/Ubi10::BAC1 #5-3 vs. WT/UBI10::AAP5 #-2-2	1.223	1.197	0.02667	0.04807	3	3	0.7845	136
							pif5-621/Ubi10::BAC1 #5-3 vs. pif5-621 /UBI10::AAP5 #1-2	1.223	1.16	0.06333	0.04807	3	3	1.863	136
							pif5-621/Ubi10::BAC1 #5-3 vs. pif5-621/UBI10::AAP5 #6-2	1.223	1.18	0.04333	0.04807	3	3	1.275	136
							pif5-621/Ubi10::BAC1 #5-3 vs. ore1-2 /Ubi10::AAP5 #4-4	1.223	1.234	-0.01067	0.043	3	5	0.3508	136
							pif5-621/Ubi10::BAC1 #5-3 vs. ore1-2/Ubi10::AAP5 #9-2	1.223	1.272	-0.04867	0.043	3	5	1.601	136
							ore1-2/Ubi10::BAC1 #1-1 vs. ore1-2/Ubi10::BAC1 #4-4	1.193	1.18	0.01333	0.04807	3	3	0.3922	136
							ore1-2/Ubi10::BAC1 #1-1 vs. WT/Ubi10::BAC2 #3-6	1.193	1.163	0.03	0.04807	3	3	0.8825	136
							ore1-2/Ubi10::BAC1 #1-1 vs. WT/Ubi10::BAC2 #10-3	1.193	1.17	0.02333	0.04807	3	3	0.6864	136
							ore1-2/Ubi10::BAC1 #1-1 vs. pif5-621/Ubi10::BAC2 #2-1	1.193	1.2	-0.006667	0.04807	3	3	0.1961	136
							ore1-2/Ubi10::BAC1 #1-1 vs. pif5-621/Ubi10::BAC2 #8-5	1.193	1.227	-0.03333	0.04807	3	3	0.9806	136
							ore1-2/Ubi10::BAC1 #1-1 vs. ore1-2/Ubi10::BAC2 #2-1	1.193	1.173	0.02	0.04807	3	3	0.5884	136
							ore1-2/Ubi10::BAC1 #1-1 vs. ore1-2/Ubi10::BAC2 #3-1	1.193	1.16	0.03333	0.04807	3	3	0.9806	136
							ore1-2/Ubi10::BAC1 #1-1 vs. WT/UBI10::AAP5 #1-3	1.193	1.23	-0.03667	0.04807	3	3	1.079	136
							ore1-2/Ubi10::BAC1 #1-1 vs. WT/UBI10::AAP5 #-2-2	1.193	1.197	-0.003333	0.04807	3	3	0.09806	136
							ore1-2/Ubi10::BAC1 #1-1 vs. pif5-621 /UBI10::AAP5 #1-2	1.193	1.16	0.03333	0.04807	3	3	0.9806	136
							ore1-2/Ubi10::BAC1 #1-1 vs. pif5-621/UBI10::AAP5 #6-2	1.193	1.18	0.01333	0.04807	3	3	0.3922	136
							ore1-2/Ubi10::BAC1 #1-1 vs. ore1-2 /Ubi10::AAP5 #4-4	1.193	1.234	-0.04067	0.043	3	5	1.338	136
							ore1-2/Ubi10::BAC1 #1-1 vs. ore1-2/Ubi10::AAP5 #9-2	1.193	1.272	-0.07867	0.043	3	5	2.587	136
							ore1-2/Ubi10::BAC1 #4-4 vs. WT/Ubi10::BAC2 #3-6	1.18	1.163	0.01667	0.04807	3	3	0.4903	136
							ore1-2/Ubi10::BAC1 #4-4 vs. WT/Ubi10::BAC2 #10-3	1.18	1.17	0.01	0.04807	3	3	0.2942	136
							ore1-2/Ubi10::BAC1 #4-4 vs. pif5-621/Ubi10::BAC2 #2-1	1.18	1.2	-0.02	0.04807	3	3	0.5884	136
							ore1-2/Ubi10::BAC1 #4-4 vs. pif5-621/Ubi10::BAC2 #8-5	1.18	1.227	-0.04667	0.04807	3	3	1.373	136
							ore1-2/Ubi10::BAC1 #4-4 vs. ore1-2/Ubi10::BAC2 #2-1	1.18	1.173	0.006667	0.04807	3	3	0.1961	136
							ore1-2/Ubi10::BAC1 #4-4 vs. ore1-2/Ubi10::BAC2 #3-1	1.18	1.16	0.02	0.04807	3	3	0.5884	136
							ore1-2/Ubi10::BAC1 #4-4 vs. WT/UBI10::AAP5 #1-3	1.18	1.23	-0.05	0.04807	3	3	1.471	136
							ore1-2/Ubi10::BAC1 #4-4 vs. WT/UBI10::AAP5 #-2-2	1.18	1.197	-0.01667	0.04807	3	3	0.4903	136
							ore1-2/Ubi10::BAC1 #4-4 vs. pif5-621 /UBI10::AAP5 #1-2	1.18	1.16	0.02	0.04807	3	3	0.5884	136
							ore1-2/Ubi10::BAC1 #4-4 vs. pif5-621/UBI10::AAP5 #6-2	1.18	1.18	0	0.04807	3	3	0	136
							ore1-2/Ubi10::BAC1 #4-4 vs. ore1-2 /Ubi10::AAP5 #4-4	1.18	1.234	-0.054	0.043	3	5	1.776	136
							ore1-2/Ubi10::BAC1 #4-4 vs. ore1-2/Ubi10::AAP5 #9-2	1.18	1.272	-0.092	0.043	3	5	3.026	136
							WT/Ubi10::BAC2 #3-6 vs. WT/Ubi10::BAC2 #10-3	1.163	1.17	-0.006667	0.04807	3	3	0.1961	136
							WT/Ubi10::BAC2 #3-6 vs. pif5-621/Ubi10::BAC2 #2-1	1.163	1.2	-0.03667	0.04807	3	3	1.079	136
							WT/Ubi10::BAC2 #3-6 vs. pif5-621/Ubi10::BAC2 #8-5	1.163	1.227	-0.06333	0.04807	3	3	1.863	136
							WT/Ubi10::BAC2 #3-6 vs. ore1-2/Ubi10::BAC2 #2-1	1.163	1.173	-0.01	0.04807	3	3	0.2942	136
							WT/Ubi10::BAC2 #3-6 vs. ore1-2/Ubi10::BAC2 #3-1	1.163	1.16	0.003333	0.04807	3	3	0.09806	136
							WT/Ubi10::BAC2 #3-6 vs. WT/UBI10::AAP5 #1-3	1.163	1.23	-0.06667	0.04807	3	3	1.961	136
							WT/Ubi10::BAC2 #3-6 vs. WT/UBI10::AAP5 #-2-2	1.163	1.197	-0.03333	0.04807	3	3	0.9806	136
							WT/Ubi10::BAC2 #3-6 vs. pif5-621 /UBI10::AAP5 #1-2	1.163	1.16	0.003333	0.04807	3	3	0.09806	136
							WT/Ubi10::BAC2 #3-6 vs. pif5-621/UBI10::AAP5 #6-2	1.163	1.18	-0.01667	0.04807	3	3	0.4903	136
							WT/Ubi10::BAC2 #3-6 vs. ore1-2 /Ubi10::AAP5 #4-4	1.163	1.234	-0.07067	0.043	3	5	2.324	136
							WT/Ubi10::BAC2 #3-6 vs. ore1-2/Ubi10::AAP5 #9-2	1.163	1.272	-0.1087	0.043	3	5	3.574	136
							WT/Ubi10::BAC2 #10-3 vs. pif5-621/Ubi10::BAC2 #2-1	1.17	1.2	-0.03	0.04807	3	3	0.8825	136
							WT/Ubi10::BAC2 #10-3 vs. pif5-621/Ubi10::BAC2 #8-5	1.17	1.227	-0.05667	0.04807	3	3	1.667	136
							WT/Ubi10::BAC2 #10-3 vs. ore1-2/Ubi10::BAC2 #2-1	1.17	1.173	-0.003333	0.04807	3	3	0.09806	136
							WT/Ubi10::BAC2 #10-3 vs. ore1-2/Ubi10::BAC2 #3-1	1.17	1.16	0.01	0.04807	3	3	0.2942	136
							WT/Ubi10::BAC2 #10-3 vs. WT/UBI10::AAP5 #1-3	1.17	1.23	-0.06	0.04807	3	3	1.765	136
							WT/Ubi10::BAC2 #10-3 vs. WT/UBI10::AAP5 #-2-2	1.17	1.197	-0.02667	0.04807	3	3	0.7845	136
							WT/Ubi10::BAC2 #10-3 vs. pif5-621 /UBI10::AAP5 #1-2	1.17	1.16	0.01	0.04807	3	3	0.2942	136
							WT/Ubi10::BAC2 #10-3 vs. pif5-621/UBI10::AAP5 #6-2	1.17	1.18	-0.01	0.04807	3	3	0.2942	136
							WT/Ubi10::BAC2 #10-3 vs. ore1-2 /Ubi10::AAP5 #4-4	1.17	1.234	-0.064	0.043	3	5	2.105	136
							WT/Ubi10::BAC2 #10-3 vs. ore1-2/Ubi10::AAP5 #9-2	1.17	1.272	-0.102	0.043	3	5	3.355	136
							pif5-621/Ubi10::BAC2 #2-1 vs. pif5-621/Ubi10::BAC2 #8-5	1.2	1.227	-0.02667	0.04807	3	3	0.7845	136
							pif5-621/Ubi10::BAC2 #2-1 vs. ore1-2/Ubi10::BAC2 #2-1	1.2	1.173	0.02667	0.04807	3	3	0.7845	136
							pif5-621/Ubi10::BAC2 #2-1 vs. ore1-2/Ubi10::BAC2 #3-1	1.2	1.16	0.04	0.04807	3	3	1.177	136
							pif5-621/Ubi10::BAC2 #2-1 vs. WT/UBI10::AAP5 #1-3	1.2	1.23	-0.03	0.04807	3	3	0.8825	136
							pif5-621/Ubi10::BAC2 #2-1 vs. WT/UBI10::AAP5 #-2-2	1.2	1.197	0.003333	0.04807	3	3	0.09806	136
							pif5-621/Ubi10::BAC2 #2-1 vs. pif5-621 /UBI10::AAP5 #1-2	1.2	1.16	0.04	0.04807	3	3	1.177	136
							pif5-621/Ubi10::BAC2 #2-1 vs. pif5-621/UBI10::AAP5 #6-2	1.2	1.18	0.02	0.04807	3	3	0.5884	136
							pif5-621/Ubi10::BAC2 #2-1 vs. ore1-2 /Ubi10::AAP5 #4-4	1.2	1.234	-0.034	0.043	3	5	1.118	136
							pif5-621/Ubi10::BAC2 #2-1 vs. ore1-2/Ubi10::AAP5 #9-2	1.2	1.272	-0.072	0.043	3	5	2.368	136
							pif5-621/Ubi10::BAC2 #8-5 vs. ore1-2/Ubi10::BAC2 #2-1	1.227	1.173	0.05333	0.04807	3	3	1.569	136
							pif5-621/Ubi10::BAC2 #8-5 vs. ore1-2/Ubi10::BAC2 #3-1	1.227	1.16	0.06667	0.04807	3	3	1.961	136
							pif5-621/Ubi10::BAC2 #8-5 vs. WT/UBI10::AAP5 #1-3	1.227	1.23	-0.003333	0.04807	3	3	0.09806	136
							pif5-621/Ubi10::BAC2 #8-5 vs. WT/UBI10::AAP5 #-2-2	1.227	1.197	0.03	0.04807	3	3	0.8825	136
							pif5-621/Ubi10::BAC2 #8-5 vs. pif5-621 /UBI10::AAP5 #1-2	1.227	1.16	0.06667	0.04807	3	3	1.961	136
							pif5-621/Ubi10::BAC2 #8-5 vs. pif5-621/UBI10::AAP5 #6-2	1.227	1.18	0.04667	0.04807	3	3	1.373	136
							pif5-621/Ubi10::BAC2 #8-5 vs. ore1-2 /Ubi10::AAP5 #4-4	1.227	1.234	-0.007333	0.043	3	5	0.2412	136
							pif5-621/Ubi10::BAC2 #8-5 vs. ore1-2/Ubi10::AAP5 #9-2	1.227	1.272	-0.04533	0.043	3	5	1.491	136
							ore1-2/Ubi10::BAC2 #2-1 vs. ore1-2/Ubi10::BAC2 #3-1	1.173	1.16	0.01333	0.04807	3	3	0.3922	136
							ore1-2/Ubi10::BAC2 #2-1 vs. WT/UBI10::AAP5 #1-3	1.173	1.23	-0.05667	0.04807	3	3	1.667	136
							ore1-2/Ubi10::BAC2 #2-1 vs. WT/UBI10::AAP5 #-2-2	1.173	1.197	-0.02333	0.04807	3	3	0.6864	136
							ore1-2/Ubi10::BAC2 #2-1 vs. pif5-621 /UBI10::AAP5 #1-2	1.173	1.16	0.01333	0.04807	3	3	0.3922	136
							ore1-2/Ubi10::BAC2 #2-1 vs. pif5-621/UBI10::AAP5 #6-2	1.173	1.18	-0.006667	0.04807	3	3	0.1961	136
							ore1-2/Ubi10::BAC2 #2-1 vs. ore1-2 /Ubi10::AAP5 #4-4	1.173	1.234	-0.06067	0.043	3	5	1.995	136
							ore1-2/Ubi10::BAC2 #2-1 vs. ore1-2/Ubi10::AAP5 #9-2	1.173	1.272	-0.09867	0.043	3	5	3.245	136
							ore1-2/Ubi10::BAC2 #3-1 vs. WT/UBI10::AAP5 #1-3	1.16	1.23	-0.07	0.04807	3	3	2.059	136
							ore1-2/Ubi10::BAC2 #3-1 vs. WT/UBI10::AAP5 #-2-2	1.16	1.197	-0.03667	0.04807	3	3	1.079	136
							ore1-2/Ubi10::BAC2 #3-1 vs. pif5-621 /UBI10::AAP5 #1-2	1.16	1.16	0	0.04807	3	3	0	136
							ore1-2/Ubi10::BAC2 #3-1 vs. pif5-621/UBI10::AAP5 #6-2	1.16	1.18	-0.02	0.04807	3	3	0.5884	136
							ore1-2/Ubi10::BAC2 #3-1 vs. ore1-2 /Ubi10::AAP5 #4-4	1.16	1.234	-0.074	0.043	3	5	2.434	136
							ore1-2/Ubi10::BAC2 #3-1 vs. ore1-2/Ubi10::AAP5 #9-2	1.16	1.272	-0.112	0.043	3	5	3.684	136
							WT/UBI10::AAP5 #1-3 vs. WT/UBI10::AAP5 #-2-2	1.23	1.197	0.03333	0.04807	3	3	0.9806	136
							WT/UBI10::AAP5 #1-3 vs. pif5-621 /UBI10::AAP5 #1-2	1.23	1.16	0.07	0.04807	3	3	2.059	136
							WT/UBI10::AAP5 #1-3 vs. pif5-621/UBI10::AAP5 #6-2	1.23	1.18	0.05	0.04807	3	3	1.471	136
							WT/UBI10::AAP5 #1-3 vs. ore1-2 /Ubi10::AAP5 #4-4	1.23	1.234	-0.004	0.043	3	5	0.1316	136
							WT/UBI10::AAP5 #1-3 vs. ore1-2/Ubi10::AAP5 #9-2	1.23	1.272	-0.042	0.043	3	5	1.381	136
							WT/UBI10::AAP5 #-2-2 vs. pif5-621 /UBI10::AAP5 #1-2	1.197	1.16	0.03667	0.04807	3	3	1.079	136
							WT/UBI10::AAP5 #-2-2 vs. pif5-621/UBI10::AAP5 #6-2	1.197	1.18	0.01667	0.04807	3	3	0.4903	136
							WT/UBI10::AAP5 #-2-2 vs. ore1-2 /Ubi10::AAP5 #4-4	1.197	1.234	-0.03733	0.043	3	5	1.228	136
							WT/UBI10::AAP5 #-2-2 vs. ore1-2/Ubi10::AAP5 #9-2	1.197	1.272	-0.07533	0.043	3	5	2.478	136
							pif5-621 /UBI10::AAP5 #1-2 vs. pif5-621/UBI10::AAP5 #6-2	1.16	1.18	-0.02	0.04807	3	3	0.5884	136
							pif5-621 /UBI10::AAP5 #1-2 vs. ore1-2 /Ubi10::AAP5 #4-4	1.16	1.234	-0.074	0.043	3	5	2.434	136
							pif5-621 /UBI10::AAP5 #1-2 vs. ore1-2/Ubi10::AAP5 #9-2	1.16	1.272	-0.112	0.043	3	5	3.684	136
							pif5-621/UBI10::AAP5 #6-2 vs. ore1-2 /Ubi10::AAP5 #4-4	1.18	1.234	-0.054	0.043	3	5	1.776	136
							pif5-621/UBI10::AAP5 #6-2 vs. ore1-2/Ubi10::AAP5 #9-2	1.18	1.272	-0.092	0.043	3	5	3.026	136
							ore1-2 /Ubi10::AAP5 #4-4 vs. ore1-2/Ubi10::AAP5 #9-2	1.234	1.272	-0.038	0.03724	5	5	1.443	136
							6d IDL
							WT-Col0 vs. pif5-621	0.3033	1.02	-0.7167	0.04807	3	3	21.08	136
							WT-Col0 vs. ore1-2	0.3033	1.003	-0.7	0.04807	3	3	20.59	136
							WT-Col0 vs. WT/Ubi10::BAC1 #1-1	0.3033	0.29	0.01333	0.04807	3	3	0.3922	136
							WT-Col0 vs. WT/Ubi10::BAC1 #9-2	0.3033	0.33	-0.02667	0.04807	3	3	0.7845	136
							WT-Col0 vs. pif5-621/Ubi10::BAC1 #4-1	0.3033	0.5067	-0.2033	0.04807	3	3	5.982	136
							WT-Col0 vs. pif5-621/Ubi10::BAC1 #5-3	0.3033	0.6233	-0.32	0.04807	3	3	9.414	136
							WT-Col0 vs. ore1-2/Ubi10::BAC1 #1-1	0.3033	0.6167	-0.3133	0.04807	3	3	9.218	136
							WT-Col0 vs. ore1-2/Ubi10::BAC1 #4-4	0.3033	0.5933	-0.29	0.04807	3	3	8.531	136
							WT-Col0 vs. WT/Ubi10::BAC2 #3-6	0.3033	0.3367	-0.03333	0.04807	3	3	0.9806	136
							WT-Col0 vs. WT/Ubi10::BAC2 #10-3	0.3033	0.37	-0.06667	0.04807	3	3	1.961	136
							WT-Col0 vs. pif5-621/Ubi10::BAC2 #2-1	0.3033	0.5333	-0.23	0.04807	3	3	6.766	136
							WT-Col0 vs. pif5-621/Ubi10::BAC2 #8-5	0.3033	0.5067	-0.2033	0.04807	3	3	5.982	136
							WT-Col0 vs. ore1-2/Ubi10::BAC2 #2-1	0.3033	0.6367	-0.3333	0.04807	3	3	9.806	136
							WT-Col0 vs. ore1-2/Ubi10::BAC2 #3-1	0.3033	0.5733	-0.27	0.04807	3	3	7.943	136
							WT-Col0 vs. WT/UBI10::AAP5 #1-3	0.3033	0.2767	0.02667	0.04807	3	3	0.7845	136
							WT-Col0 vs. WT/UBI10::AAP5 #-2-2	0.3033	0.3133	-0.01	0.04807	3	3	0.2942	136
							WT-Col0 vs. pif5-621 /UBI10::AAP5 #1-2	0.3033	0.5467	-0.2433	0.04807	3	3	7.158	136
							WT-Col0 vs. pif5-621/UBI10::AAP5 #6-2	0.3033	0.55	-0.2467	0.04807	3	3	7.256	136
							WT-Col0 vs. ore1-2 /Ubi10::AAP5 #4-4	0.3033	0.435	-0.1317	0.04497	3	4	4.141	136
							WT-Col0 vs. ore1-2/Ubi10::AAP5 #9-2	0.3033	0.4775	-0.1742	0.04497	3	4	5.477	136
							pif5-621 vs. ore1-2	1.02	1.003	0.01667	0.04807	3	3	0.4903	136
							pif5-621 vs. WT/Ubi10::BAC1 #1-1	1.02	0.29	0.73	0.04807	3	3	21.47	136
							pif5-621 vs. WT/Ubi10::BAC1 #9-2	1.02	0.33	0.69	0.04807	3	3	20.3	136
							pif5-621 vs. pif5-621/Ubi10::BAC1 #4-1	1.02	0.5067	0.5133	0.04807	3	3	15.1	136
							pif5-621 vs. pif5-621/Ubi10::BAC1 #5-3	1.02	0.6233	0.3967	0.04807	3	3	11.67	136
							pif5-621 vs. ore1-2/Ubi10::BAC1 #1-1	1.02	0.6167	0.4033	0.04807	3	3	11.87	136
							pif5-621 vs. ore1-2/Ubi10::BAC1 #4-4	1.02	0.5933	0.4267	0.04807	3	3	12.55	136
							pif5-621 vs. WT/Ubi10::BAC2 #3-6	1.02	0.3367	0.6833	0.04807	3	3	20.1	136
							pif5-621 vs. WT/Ubi10::BAC2 #10-3	1.02	0.37	0.65	0.04807	3	3	19.12	136
							pif5-621 vs. pif5-621/Ubi10::BAC2 #2-1	1.02	0.5333	0.4867	0.04807	3	3	14.32	136
							pif5-621 vs. pif5-621/Ubi10::BAC2 #8-5	1.02	0.5067	0.5133	0.04807	3	3	15.1	136
							pif5-621 vs. ore1-2/Ubi10::BAC2 #2-1	1.02	0.6367	0.3833	0.04807	3	3	11.28	136
							pif5-621 vs. ore1-2/Ubi10::BAC2 #3-1	1.02	0.5733	0.4467	0.04807	3	3	13.14	136
							pif5-621 vs. WT/UBI10::AAP5 #1-3	1.02	0.2767	0.7433	0.04807	3	3	21.87	136
							pif5-621 vs. WT/UBI10::AAP5 #-2-2	1.02	0.3133	0.7067	0.04807	3	3	20.79	136
							pif5-621 vs. pif5-621 /UBI10::AAP5 #1-2	1.02	0.5467	0.4733	0.04807	3	3	13.92	136
							pif5-621 vs. pif5-621/UBI10::AAP5 #6-2	1.02	0.55	0.47	0.04807	3	3	13.83	136
							pif5-621 vs. ore1-2 /Ubi10::AAP5 #4-4	1.02	0.435	0.585	0.04497	3	4	18.4	136
							pif5-621 vs. ore1-2/Ubi10::AAP5 #9-2	1.02	0.4775	0.5425	0.04497	3	4	17.06	136
							ore1-2 vs. WT/Ubi10::BAC1 #1-1	1.003	0.29	0.7133	0.04807	3	3	20.98	136
							ore1-2 vs. WT/Ubi10::BAC1 #9-2	1.003	0.33	0.6733	0.04807	3	3	19.81	136
							ore1-2 vs. pif5-621/Ubi10::BAC1 #4-1	1.003	0.5067	0.4967	0.04807	3	3	14.61	136
							ore1-2 vs. pif5-621/Ubi10::BAC1 #5-3	1.003	0.6233	0.38	0.04807	3	3	11.18	136
							ore1-2 vs. ore1-2/Ubi10::BAC1 #1-1	1.003	0.6167	0.3867	0.04807	3	3	11.37	136
							ore1-2 vs. ore1-2/Ubi10::BAC1 #4-4	1.003	0.5933	0.41	0.04807	3	3	12.06	136
							ore1-2 vs. WT/Ubi10::BAC2 #3-6	1.003	0.3367	0.6667	0.04807	3	3	19.61	136
							ore1-2 vs. WT/Ubi10::BAC2 #10-3	1.003	0.37	0.6333	0.04807	3	3	18.63	136
							ore1-2 vs. pif5-621/Ubi10::BAC2 #2-1	1.003	0.5333	0.47	0.04807	3	3	13.83	136
							ore1-2 vs. pif5-621/Ubi10::BAC2 #8-5	1.003	0.5067	0.4967	0.04807	3	3	14.61	136
							ore1-2 vs. ore1-2/Ubi10::BAC2 #2-1	1.003	0.6367	0.3667	0.04807	3	3	10.79	136
							ore1-2 vs. ore1-2/Ubi10::BAC2 #3-1	1.003	0.5733	0.43	0.04807	3	3	12.65	136
							ore1-2 vs. WT/UBI10::AAP5 #1-3	1.003	0.2767	0.7267	0.04807	3	3	21.38	136
							ore1-2 vs. WT/UBI10::AAP5 #-2-2	1.003	0.3133	0.69	0.04807	3	3	20.3	136
							ore1-2 vs. pif5-621 /UBI10::AAP5 #1-2	1.003	0.5467	0.4567	0.04807	3	3	13.43	136
							ore1-2 vs. pif5-621/UBI10::AAP5 #6-2	1.003	0.55	0.4533	0.04807	3	3	13.34	136
							ore1-2 vs. ore1-2 /Ubi10::AAP5 #4-4	1.003	0.435	0.5683	0.04497	3	4	17.87	136
							ore1-2 vs. ore1-2/Ubi10::AAP5 #9-2	1.003	0.4775	0.5258	0.04497	3	4	16.54	136
							WT/Ubi10::BAC1 #1-1 vs. WT/Ubi10::BAC1 #9-2	0.29	0.33	-0.04	0.04807	3	3	1.177	136
							WT/Ubi10::BAC1 #1-1 vs. pif5-621/Ubi10::BAC1 #4-1	0.29	0.5067	-0.2167	0.04807	3	3	6.374	136
							WT/Ubi10::BAC1 #1-1 vs. pif5-621/Ubi10::BAC1 #5-3	0.29	0.6233	-0.3333	0.04807	3	3	9.806	136
							WT/Ubi10::BAC1 #1-1 vs. ore1-2/Ubi10::BAC1 #1-1	0.29	0.6167	-0.3267	0.04807	3	3	9.61	136
							WT/Ubi10::BAC1 #1-1 vs. ore1-2/Ubi10::BAC1 #4-4	0.29	0.5933	-0.3033	0.04807	3	3	8.923	136
							WT/Ubi10::BAC1 #1-1 vs. WT/Ubi10::BAC2 #3-6	0.29	0.3367	-0.04667	0.04807	3	3	1.373	136
							WT/Ubi10::BAC1 #1-1 vs. WT/Ubi10::BAC2 #10-3	0.29	0.37	-0.08	0.04807	3	3	2.353	136
							WT/Ubi10::BAC1 #1-1 vs. pif5-621/Ubi10::BAC2 #2-1	0.29	0.5333	-0.2433	0.04807	3	3	7.158	136
							WT/Ubi10::BAC1 #1-1 vs. pif5-621/Ubi10::BAC2 #8-5	0.29	0.5067	-0.2167	0.04807	3	3	6.374	136
							WT/Ubi10::BAC1 #1-1 vs. ore1-2/Ubi10::BAC2 #2-1	0.29	0.6367	-0.3467	0.04807	3	3	10.2	136
							WT/Ubi10::BAC1 #1-1 vs. ore1-2/Ubi10::BAC2 #3-1	0.29	0.5733	-0.2833	0.04807	3	3	8.335	136
							WT/Ubi10::BAC1 #1-1 vs. WT/UBI10::AAP5 #1-3	0.29	0.2767	0.01333	0.04807	3	3	0.3922	136
							WT/Ubi10::BAC1 #1-1 vs. WT/UBI10::AAP5 #-2-2	0.29	0.3133	-0.02333	0.04807	3	3	0.6864	136
							WT/Ubi10::BAC1 #1-1 vs. pif5-621 /UBI10::AAP5 #1-2	0.29	0.5467	-0.2567	0.04807	3	3	7.551	136
							WT/Ubi10::BAC1 #1-1 vs. pif5-621/UBI10::AAP5 #6-2	0.29	0.55	-0.26	0.04807	3	3	7.649	136
							WT/Ubi10::BAC1 #1-1 vs. ore1-2 /Ubi10::AAP5 #4-4	0.29	0.435	-0.145	0.04497	3	4	4.56	136
							WT/Ubi10::BAC1 #1-1 vs. ore1-2/Ubi10::AAP5 #9-2	0.29	0.4775	-0.1875	0.04497	3	4	5.897	136
							WT/Ubi10::BAC1 #9-2 vs. pif5-621/Ubi10::BAC1 #4-1	0.33	0.5067	-0.1767	0.04807	3	3	5.197	136
							WT/Ubi10::BAC1 #9-2 vs. pif5-621/Ubi10::BAC1 #5-3	0.33	0.6233	-0.2933	0.04807	3	3	8.629	136
							WT/Ubi10::BAC1 #9-2 vs. ore1-2/Ubi10::BAC1 #1-1	0.33	0.6167	-0.2867	0.04807	3	3	8.433	136
							WT/Ubi10::BAC1 #9-2 vs. ore1-2/Ubi10::BAC1 #4-4	0.33	0.5933	-0.2633	0.04807	3	3	7.747	136
							WT/Ubi10::BAC1 #9-2 vs. WT/Ubi10::BAC2 #3-6	0.33	0.3367	-0.006667	0.04807	3	3	0.1961	136
							WT/Ubi10::BAC1 #9-2 vs. WT/Ubi10::BAC2 #10-3	0.33	0.37	-0.04	0.04807	3	3	1.177	136
							WT/Ubi10::BAC1 #9-2 vs. pif5-621/Ubi10::BAC2 #2-1	0.33	0.5333	-0.2033	0.04807	3	3	5.982	136
							WT/Ubi10::BAC1 #9-2 vs. pif5-621/Ubi10::BAC2 #8-5	0.33	0.5067	-0.1767	0.04807	3	3	5.197	136
							WT/Ubi10::BAC1 #9-2 vs. ore1-2/Ubi10::BAC2 #2-1	0.33	0.6367	-0.3067	0.04807	3	3	9.021	136
							WT/Ubi10::BAC1 #9-2 vs. ore1-2/Ubi10::BAC2 #3-1	0.33	0.5733	-0.2433	0.04807	3	3	7.158	136
							WT/Ubi10::BAC1 #9-2 vs. WT/UBI10::AAP5 #1-3	0.33	0.2767	0.05333	0.04807	3	3	1.569	136
							WT/Ubi10::BAC1 #9-2 vs. WT/UBI10::AAP5 #-2-2	0.33	0.3133	0.01667	0.04807	3	3	0.4903	136
							WT/Ubi10::BAC1 #9-2 vs. pif5-621 /UBI10::AAP5 #1-2	0.33	0.5467	-0.2167	0.04807	3	3	6.374	136
							WT/Ubi10::BAC1 #9-2 vs. pif5-621/UBI10::AAP5 #6-2	0.33	0.55	-0.22	0.04807	3	3	6.472	136
							WT/Ubi10::BAC1 #9-2 vs. ore1-2 /Ubi10::AAP5 #4-4	0.33	0.435	-0.105	0.04497	3	4	3.302	136
							WT/Ubi10::BAC1 #9-2 vs. ore1-2/Ubi10::AAP5 #9-2	0.33	0.4775	-0.1475	0.04497	3	4	4.639	136
							pif5-621/Ubi10::BAC1 #4-1 vs. pif5-621/Ubi10::BAC1 #5-3	0.5067	0.6233	-0.1167	0.04807	3	3	3.432	136
							pif5-621/Ubi10::BAC1 #4-1 vs. ore1-2/Ubi10::BAC1 #1-1	0.5067	0.6167	-0.11	0.04807	3	3	3.236	136
							pif5-621/Ubi10::BAC1 #4-1 vs. ore1-2/Ubi10::BAC1 #4-4	0.5067	0.5933	-0.08667	0.04807	3	3	2.55	136
							pif5-621/Ubi10::BAC1 #4-1 vs. WT/Ubi10::BAC2 #3-6	0.5067	0.3367	0.17	0.04807	3	3	5.001	136
							pif5-621/Ubi10::BAC1 #4-1 vs. WT/Ubi10::BAC2 #10-3	0.5067	0.37	0.1367	0.04807	3	3	4.02	136
							pif5-621/Ubi10::BAC1 #4-1 vs. pif5-621/Ubi10::BAC2 #2-1	0.5067	0.5333	-0.02667	0.04807	3	3	0.7845	136
							pif5-621/Ubi10::BAC1 #4-1 vs. pif5-621/Ubi10::BAC2 #8-5	0.5067	0.5067	0	0.04807	3	3	0	136
							pif5-621/Ubi10::BAC1 #4-1 vs. ore1-2/Ubi10::BAC2 #2-1	0.5067	0.6367	-0.13	0.04807	3	3	3.824	136
							pif5-621/Ubi10::BAC1 #4-1 vs. ore1-2/Ubi10::BAC2 #3-1	0.5067	0.5733	-0.06667	0.04807	3	3	1.961	136
							pif5-621/Ubi10::BAC1 #4-1 vs. WT/UBI10::AAP5 #1-3	0.5067	0.2767	0.23	0.04807	3	3	6.766	136
							pif5-621/Ubi10::BAC1 #4-1 vs. WT/UBI10::AAP5 #-2-2	0.5067	0.3133	0.1933	0.04807	3	3	5.687	136
							pif5-621/Ubi10::BAC1 #4-1 vs. pif5-621 /UBI10::AAP5 #1-2	0.5067	0.5467	-0.04	0.04807	3	3	1.177	136
							pif5-621/Ubi10::BAC1 #4-1 vs. pif5-621/UBI10::AAP5 #6-2	0.5067	0.55	-0.04333	0.04807	3	3	1.275	136
							pif5-621/Ubi10::BAC1 #4-1 vs. ore1-2 /Ubi10::AAP5 #4-4	0.5067	0.435	0.07167	0.04497	3	4	2.254	136
							pif5-621/Ubi10::BAC1 #4-1 vs. ore1-2/Ubi10::AAP5 #9-2	0.5067	0.4775	0.02917	0.04497	3	4	0.9173	136
							pif5-621/Ubi10::BAC1 #5-3 vs. ore1-2/Ubi10::BAC1 #1-1	0.6233	0.6167	0.006667	0.04807	3	3	0.1961	136
							pif5-621/Ubi10::BAC1 #5-3 vs. ore1-2/Ubi10::BAC1 #4-4	0.6233	0.5933	0.03	0.04807	3	3	0.8825	136
							pif5-621/Ubi10::BAC1 #5-3 vs. WT/Ubi10::BAC2 #3-6	0.6233	0.3367	0.2867	0.04807	3	3	8.433	136
							pif5-621/Ubi10::BAC1 #5-3 vs. WT/Ubi10::BAC2 #10-3	0.6233	0.37	0.2533	0.04807	3	3	7.453	136
							pif5-621/Ubi10::BAC1 #5-3 vs. pif5-621/Ubi10::BAC2 #2-1	0.6233	0.5333	0.09	0.04807	3	3	2.648	136
							pif5-621/Ubi10::BAC1 #5-3 vs. pif5-621/Ubi10::BAC2 #8-5	0.6233	0.5067	0.1167	0.04807	3	3	3.432	136
							pif5-621/Ubi10::BAC1 #5-3 vs. ore1-2/Ubi10::BAC2 #2-1	0.6233	0.6367	-0.01333	0.04807	3	3	0.3922	136
							pif5-621/Ubi10::BAC1 #5-3 vs. ore1-2/Ubi10::BAC2 #3-1	0.6233	0.5733	0.05	0.04807	3	3	1.471	136
							pif5-621/Ubi10::BAC1 #5-3 vs. WT/UBI10::AAP5 #1-3	0.6233	0.2767	0.3467	0.04807	3	3	10.2	136
							pif5-621/Ubi10::BAC1 #5-3 vs. WT/UBI10::AAP5 #-2-2	0.6233	0.3133	0.31	0.04807	3	3	9.12	136
							pif5-621/Ubi10::BAC1 #5-3 vs. pif5-621 /UBI10::AAP5 #1-2	0.6233	0.5467	0.07667	0.04807	3	3	2.255	136
							pif5-621/Ubi10::BAC1 #5-3 vs. pif5-621/UBI10::AAP5 #6-2	0.6233	0.55	0.07333	0.04807	3	3	2.157	136
							pif5-621/Ubi10::BAC1 #5-3 vs. ore1-2 /Ubi10::AAP5 #4-4	0.6233	0.435	0.1883	0.04497	3	4	5.923	136
							pif5-621/Ubi10::BAC1 #5-3 vs. ore1-2/Ubi10::AAP5 #9-2	0.6233	0.4775	0.1458	0.04497	3	4	4.586	136
							ore1-2/Ubi10::BAC1 #1-1 vs. ore1-2/Ubi10::BAC1 #4-4	0.6167	0.5933	0.02333	0.04807	3	3	0.6864	136
							ore1-2/Ubi10::BAC1 #1-1 vs. WT/Ubi10::BAC2 #3-6	0.6167	0.3367	0.28	0.04807	3	3	8.237	136
							ore1-2/Ubi10::BAC1 #1-1 vs. WT/Ubi10::BAC2 #10-3	0.6167	0.37	0.2467	0.04807	3	3	7.256	136
							ore1-2/Ubi10::BAC1 #1-1 vs. pif5-621/Ubi10::BAC2 #2-1	0.6167	0.5333	0.08333	0.04807	3	3	2.451	136
							ore1-2/Ubi10::BAC1 #1-1 vs. pif5-621/Ubi10::BAC2 #8-5	0.6167	0.5067	0.11	0.04807	3	3	3.236	136
							ore1-2/Ubi10::BAC1 #1-1 vs. ore1-2/Ubi10::BAC2 #2-1	0.6167	0.6367	-0.02	0.04807	3	3	0.5884	136
							ore1-2/Ubi10::BAC1 #1-1 vs. ore1-2/Ubi10::BAC2 #3-1	0.6167	0.5733	0.04333	0.04807	3	3	1.275	136
							ore1-2/Ubi10::BAC1 #1-1 vs. WT/UBI10::AAP5 #1-3	0.6167	0.2767	0.34	0.04807	3	3	10	136
							ore1-2/Ubi10::BAC1 #1-1 vs. WT/UBI10::AAP5 #-2-2	0.6167	0.3133	0.3033	0.04807	3	3	8.923	136
							ore1-2/Ubi10::BAC1 #1-1 vs. pif5-621 /UBI10::AAP5 #1-2	0.6167	0.5467	0.07	0.04807	3	3	2.059	136
							ore1-2/Ubi10::BAC1 #1-1 vs. pif5-621/UBI10::AAP5 #6-2	0.6167	0.55	0.06667	0.04807	3	3	1.961	136
							ore1-2/Ubi10::BAC1 #1-1 vs. ore1-2 /Ubi10::AAP5 #4-4	0.6167	0.435	0.1817	0.04497	3	4	5.713	136
							ore1-2/Ubi10::BAC1 #1-1 vs. ore1-2/Ubi10::AAP5 #9-2	0.6167	0.4775	0.1392	0.04497	3	4	4.377	136
							ore1-2/Ubi10::BAC1 #4-4 vs. WT/Ubi10::BAC2 #3-6	0.5933	0.3367	0.2567	0.04807	3	3	7.551	136
							ore1-2/Ubi10::BAC1 #4-4 vs. WT/Ubi10::BAC2 #10-3	0.5933	0.37	0.2233	0.04807	3	3	6.57	136
							ore1-2/Ubi10::BAC1 #4-4 vs. pif5-621/Ubi10::BAC2 #2-1	0.5933	0.5333	0.06	0.04807	3	3	1.765	136
							ore1-2/Ubi10::BAC1 #4-4 vs. pif5-621/Ubi10::BAC2 #8-5	0.5933	0.5067	0.08667	0.04807	3	3	2.55	136
							ore1-2/Ubi10::BAC1 #4-4 vs. ore1-2/Ubi10::BAC2 #2-1	0.5933	0.6367	-0.04333	0.04807	3	3	1.275	136
							ore1-2/Ubi10::BAC1 #4-4 vs. ore1-2/Ubi10::BAC2 #3-1	0.5933	0.5733	0.02	0.04807	3	3	0.5884	136
							ore1-2/Ubi10::BAC1 #4-4 vs. WT/UBI10::AAP5 #1-3	0.5933	0.2767	0.3167	0.04807	3	3	9.316	136
							ore1-2/Ubi10::BAC1 #4-4 vs. WT/UBI10::AAP5 #-2-2	0.5933	0.3133	0.28	0.04807	3	3	8.237	136
							ore1-2/Ubi10::BAC1 #4-4 vs. pif5-621 /UBI10::AAP5 #1-2	0.5933	0.5467	0.04667	0.04807	3	3	1.373	136
							ore1-2/Ubi10::BAC1 #4-4 vs. pif5-621/UBI10::AAP5 #6-2	0.5933	0.55	0.04333	0.04807	3	3	1.275	136
							ore1-2/Ubi10::BAC1 #4-4 vs. ore1-2 /Ubi10::AAP5 #4-4	0.5933	0.435	0.1583	0.04497	3	4	4.979	136
							ore1-2/Ubi10::BAC1 #4-4 vs. ore1-2/Ubi10::AAP5 #9-2	0.5933	0.4775	0.1158	0.04497	3	4	3.643	136
							WT/Ubi10::BAC2 #3-6 vs. WT/Ubi10::BAC2 #10-3	0.3367	0.37	-0.03333	0.04807	3	3	0.9806	136
							WT/Ubi10::BAC2 #3-6 vs. pif5-621/Ubi10::BAC2 #2-1	0.3367	0.5333	-0.1967	0.04807	3	3	5.785	136
							WT/Ubi10::BAC2 #3-6 vs. pif5-621/Ubi10::BAC2 #8-5	0.3367	0.5067	-0.17	0.04807	3	3	5.001	136
							WT/Ubi10::BAC2 #3-6 vs. ore1-2/Ubi10::BAC2 #2-1	0.3367	0.6367	-0.3	0.04807	3	3	8.825	136
							WT/Ubi10::BAC2 #3-6 vs. ore1-2/Ubi10::BAC2 #3-1	0.3367	0.5733	-0.2367	0.04807	3	3	6.962	136
							WT/Ubi10::BAC2 #3-6 vs. WT/UBI10::AAP5 #1-3	0.3367	0.2767	0.06	0.04807	3	3	1.765	136
							WT/Ubi10::BAC2 #3-6 vs. WT/UBI10::AAP5 #-2-2	0.3367	0.3133	0.02333	0.04807	3	3	0.6864	136
							WT/Ubi10::BAC2 #3-6 vs. pif5-621 /UBI10::AAP5 #1-2	0.3367	0.5467	-0.21	0.04807	3	3	6.178	136
							WT/Ubi10::BAC2 #3-6 vs. pif5-621/UBI10::AAP5 #6-2	0.3367	0.55	-0.2133	0.04807	3	3	6.276	136
							WT/Ubi10::BAC2 #3-6 vs. ore1-2 /Ubi10::AAP5 #4-4	0.3367	0.435	-0.09833	0.04497	3	4	3.092	136
							WT/Ubi10::BAC2 #3-6 vs. ore1-2/Ubi10::AAP5 #9-2	0.3367	0.4775	-0.1408	0.04497	3	4	4.429	136
							WT/Ubi10::BAC2 #10-3 vs. pif5-621/Ubi10::BAC2 #2-1	0.37	0.5333	-0.1633	0.04807	3	3	4.805	136
							WT/Ubi10::BAC2 #10-3 vs. pif5-621/Ubi10::BAC2 #8-5	0.37	0.5067	-0.1367	0.04807	3	3	4.02	136
							WT/Ubi10::BAC2 #10-3 vs. ore1-2/Ubi10::BAC2 #2-1	0.37	0.6367	-0.2667	0.04807	3	3	7.845	136
							WT/Ubi10::BAC2 #10-3 vs. ore1-2/Ubi10::BAC2 #3-1	0.37	0.5733	-0.2033	0.04807	3	3	5.982	136
							WT/Ubi10::BAC2 #10-3 vs. WT/UBI10::AAP5 #1-3	0.37	0.2767	0.09333	0.04807	3	3	2.746	136
							WT/Ubi10::BAC2 #10-3 vs. WT/UBI10::AAP5 #-2-2	0.37	0.3133	0.05667	0.04807	3	3	1.667	136
							WT/Ubi10::BAC2 #10-3 vs. pif5-621 /UBI10::AAP5 #1-2	0.37	0.5467	-0.1767	0.04807	3	3	5.197	136
							WT/Ubi10::BAC2 #10-3 vs. pif5-621/UBI10::AAP5 #6-2	0.37	0.55	-0.18	0.04807	3	3	5.295	136
							WT/Ubi10::BAC2 #10-3 vs. ore1-2 /Ubi10::AAP5 #4-4	0.37	0.435	-0.065	0.04497	3	4	2.044	136
							WT/Ubi10::BAC2 #10-3 vs. ore1-2/Ubi10::AAP5 #9-2	0.37	0.4775	-0.1075	0.04497	3	4	3.381	136
							pif5-621/Ubi10::BAC2 #2-1 vs. pif5-621/Ubi10::BAC2 #8-5	0.5333	0.5067	0.02667	0.04807	3	3	0.7845	136
							pif5-621/Ubi10::BAC2 #2-1 vs. ore1-2/Ubi10::BAC2 #2-1	0.5333	0.6367	-0.1033	0.04807	3	3	3.04	136
							pif5-621/Ubi10::BAC2 #2-1 vs. ore1-2/Ubi10::BAC2 #3-1	0.5333	0.5733	-0.04	0.04807	3	3	1.177	136
							pif5-621/Ubi10::BAC2 #2-1 vs. WT/UBI10::AAP5 #1-3	0.5333	0.2767	0.2567	0.04807	3	3	7.551	136
							pif5-621/Ubi10::BAC2 #2-1 vs. WT/UBI10::AAP5 #-2-2	0.5333	0.3133	0.22	0.04807	3	3	6.472	136
							pif5-621/Ubi10::BAC2 #2-1 vs. pif5-621 /UBI10::AAP5 #1-2	0.5333	0.5467	-0.01333	0.04807	3	3	0.3922	136
							pif5-621/Ubi10::BAC2 #2-1 vs. pif5-621/UBI10::AAP5 #6-2	0.5333	0.55	-0.01667	0.04807	3	3	0.4903	136
							pif5-621/Ubi10::BAC2 #2-1 vs. ore1-2 /Ubi10::AAP5 #4-4	0.5333	0.435	0.09833	0.04497	3	4	3.092	136
							pif5-621/Ubi10::BAC2 #2-1 vs. ore1-2/Ubi10::AAP5 #9-2	0.5333	0.4775	0.05583	0.04497	3	4	1.756	136
							pif5-621/Ubi10::BAC2 #8-5 vs. ore1-2/Ubi10::BAC2 #2-1	0.5067	0.6367	-0.13	0.04807	3	3	3.824	136
							pif5-621/Ubi10::BAC2 #8-5 vs. ore1-2/Ubi10::BAC2 #3-1	0.5067	0.5733	-0.06667	0.04807	3	3	1.961	136
							pif5-621/Ubi10::BAC2 #8-5 vs. WT/UBI10::AAP5 #1-3	0.5067	0.2767	0.23	0.04807	3	3	6.766	136
							pif5-621/Ubi10::BAC2 #8-5 vs. WT/UBI10::AAP5 #-2-2	0.5067	0.3133	0.1933	0.04807	3	3	5.687	136
							pif5-621/Ubi10::BAC2 #8-5 vs. pif5-621 /UBI10::AAP5 #1-2	0.5067	0.5467	-0.04	0.04807	3	3	1.177	136
							pif5-621/Ubi10::BAC2 #8-5 vs. pif5-621/UBI10::AAP5 #6-2	0.5067	0.55	-0.04333	0.04807	3	3	1.275	136
							pif5-621/Ubi10::BAC2 #8-5 vs. ore1-2 /Ubi10::AAP5 #4-4	0.5067	0.435	0.07167	0.04497	3	4	2.254	136
							pif5-621/Ubi10::BAC2 #8-5 vs. ore1-2/Ubi10::AAP5 #9-2	0.5067	0.4775	0.02917	0.04497	3	4	0.9173	136
							ore1-2/Ubi10::BAC2 #2-1 vs. ore1-2/Ubi10::BAC2 #3-1	0.6367	0.5733	0.06333	0.04807	3	3	1.863	136
							ore1-2/Ubi10::BAC2 #2-1 vs. WT/UBI10::AAP5 #1-3	0.6367	0.2767	0.36	0.04807	3	3	10.59	136
							ore1-2/Ubi10::BAC2 #2-1 vs. WT/UBI10::AAP5 #-2-2	0.6367	0.3133	0.3233	0.04807	3	3	9.512	136
							ore1-2/Ubi10::BAC2 #2-1 vs. pif5-621 /UBI10::AAP5 #1-2	0.6367	0.5467	0.09	0.04807	3	3	2.648	136
							ore1-2/Ubi10::BAC2 #2-1 vs. pif5-621/UBI10::AAP5 #6-2	0.6367	0.55	0.08667	0.04807	3	3	2.55	136
							ore1-2/Ubi10::BAC2 #2-1 vs. ore1-2 /Ubi10::AAP5 #4-4	0.6367	0.435	0.2017	0.04497	3	4	6.342	136
							ore1-2/Ubi10::BAC2 #2-1 vs. ore1-2/Ubi10::AAP5 #9-2	0.6367	0.4775	0.1592	0.04497	3	4	5.006	136
							ore1-2/Ubi10::BAC2 #3-1 vs. WT/UBI10::AAP5 #1-3	0.5733	0.2767	0.2967	0.04807	3	3	8.727	136
							ore1-2/Ubi10::BAC2 #3-1 vs. WT/UBI10::AAP5 #-2-2	0.5733	0.3133	0.26	0.04807	3	3	7.649	136
							ore1-2/Ubi10::BAC2 #3-1 vs. pif5-621 /UBI10::AAP5 #1-2	0.5733	0.5467	0.02667	0.04807	3	3	0.7845	136
							ore1-2/Ubi10::BAC2 #3-1 vs. pif5-621/UBI10::AAP5 #6-2	0.5733	0.55	0.02333	0.04807	3	3	0.6864	136
							ore1-2/Ubi10::BAC2 #3-1 vs. ore1-2 /Ubi10::AAP5 #4-4	0.5733	0.435	0.1383	0.04497	3	4	4.35	136
							ore1-2/Ubi10::BAC2 #3-1 vs. ore1-2/Ubi10::AAP5 #9-2	0.5733	0.4775	0.09583	0.04497	3	4	3.014	136
							WT/UBI10::AAP5 #1-3 vs. WT/UBI10::AAP5 #-2-2	0.2767	0.3133	-0.03667	0.04807	3	3	1.079	136
							WT/UBI10::AAP5 #1-3 vs. pif5-621 /UBI10::AAP5 #1-2	0.2767	0.5467	-0.27	0.04807	3	3	7.943	136
							WT/UBI10::AAP5 #1-3 vs. pif5-621/UBI10::AAP5 #6-2	0.2767	0.55	-0.2733	0.04807	3	3	8.041	136
							WT/UBI10::AAP5 #1-3 vs. ore1-2 /Ubi10::AAP5 #4-4	0.2767	0.435	-0.1583	0.04497	3	4	4.979	136
							WT/UBI10::AAP5 #1-3 vs. ore1-2/Ubi10::AAP5 #9-2	0.2767	0.4775	-0.2008	0.04497	3	4	6.316	136
							WT/UBI10::AAP5 #-2-2 vs. pif5-621 /UBI10::AAP5 #1-2	0.3133	0.5467	-0.2333	0.04807	3	3	6.864	136
							WT/UBI10::AAP5 #-2-2 vs. pif5-621/UBI10::AAP5 #6-2	0.3133	0.55	-0.2367	0.04807	3	3	6.962	136
							WT/UBI10::AAP5 #-2-2 vs. ore1-2 /Ubi10::AAP5 #4-4	0.3133	0.435	-0.1217	0.04497	3	4	3.826	136
							WT/UBI10::AAP5 #-2-2 vs. ore1-2/Ubi10::AAP5 #9-2	0.3133	0.4775	-0.1642	0.04497	3	4	5.163	136
							pif5-621 /UBI10::AAP5 #1-2 vs. pif5-621/UBI10::AAP5 #6-2	0.5467	0.55	-0.003333	0.04807	3	3	0.09806	136
							pif5-621 /UBI10::AAP5 #1-2 vs. ore1-2 /Ubi10::AAP5 #4-4	0.5467	0.435	0.1117	0.04497	3	4	3.512	136
							pif5-621 /UBI10::AAP5 #1-2 vs. ore1-2/Ubi10::AAP5 #9-2	0.5467	0.4775	0.06917	0.04497	3	4	2.175	136
							pif5-621/UBI10::AAP5 #6-2 vs. ore1-2 /Ubi10::AAP5 #4-4	0.55	0.435	0.115	0.04497	3	4	3.617	136
							pif5-621/UBI10::AAP5 #6-2 vs. ore1-2/Ubi10::AAP5 #9-2	0.55	0.4775	0.0725	0.04497	3	4	2.28	136
							ore1-2 /Ubi10::AAP5 #4-4 vs. ore1-2/Ubi10::AAP5 #9-2	0.435	0.4775	-0.0425	0.04163	4	4	1.444	136
							9d IDL
							WT-Col0 vs. pif5-621	0.04	0.8333	-0.7933	0.04807	3	3	23.34	136
							WT-Col0 vs. ore1-2	0.04	0.83	-0.79	0.04807	3	3	23.24	136
							WT-Col0 vs. WT/Ubi10::BAC1 #1-1	0.04	0.02667	0.01333	0.04807	3	3	0.3922	136
							WT-Col0 vs. WT/Ubi10::BAC1 #9-2	0.04	0.01333	0.02667	0.04807	3	3	0.7845	136
							WT-Col0 vs. pif5-621/Ubi10::BAC1 #4-1	0.04	0.04333	-0.003333	0.04807	3	3	0.09806	136
							WT-Col0 vs. pif5-621/Ubi10::BAC1 #5-3	0.04	0.03667	0.003333	0.04807	3	3	0.09806	136
							WT-Col0 vs. ore1-2/Ubi10::BAC1 #1-1	0.04	0.1533	-0.1133	0.04807	3	3	3.334	136
							WT-Col0 vs. ore1-2/Ubi10::BAC1 #4-4	0.04	0.16	-0.12	0.04807	3	3	3.53	136
							WT-Col0 vs. WT/Ubi10::BAC2 #3-6	0.04	0.02333	0.01667	0.04807	3	3	0.4903	136
							WT-Col0 vs. WT/Ubi10::BAC2 #10-3	0.04	0.02	0.02	0.04807	3	3	0.5884	136
							WT-Col0 vs. pif5-621/Ubi10::BAC2 #2-1	0.04	0.02667	0.01333	0.04807	3	3	0.3922	136
							WT-Col0 vs. pif5-621/Ubi10::BAC2 #8-5	0.04	0.03667	0.003333	0.04807	3	3	0.09806	136
							WT-Col0 vs. ore1-2/Ubi10::BAC2 #2-1	0.04	0.08333	-0.04333	0.04807	3	3	1.275	136
							WT-Col0 vs. ore1-2/Ubi10::BAC2 #3-1	0.04	0.12	-0.08	0.04807	3	3	2.353	136
							WT-Col0 vs. WT/UBI10::AAP5 #1-3	0.04	0.07333	-0.03333	0.04807	3	3	0.9806	136
							WT-Col0 vs. WT/UBI10::AAP5 #-2-2	0.04	0.08	-0.04	0.04807	3	3	1.177	136
							WT-Col0 vs. pif5-621 /UBI10::AAP5 #1-2	0.04	0.09	-0.05	0.04807	3	3	1.471	136
							WT-Col0 vs. pif5-621/UBI10::AAP5 #6-2	0.04	0.09333	-0.05333	0.04807	3	3	1.569	136
							WT-Col0 vs. ore1-2 /Ubi10::AAP5 #4-4	0.04	0.08	-0.04	0.043	3	5	1.316	136
							WT-Col0 vs. ore1-2/Ubi10::AAP5 #9-2	0.04	0.092	-0.052	0.043	3	5	1.71	136
							pif5-621 vs. ore1-2	0.8333	0.83	0.003333	0.04807	3	3	0.09806	136
							pif5-621 vs. WT/Ubi10::BAC1 #1-1	0.8333	0.02667	0.8067	0.04807	3	3	23.73	136
							pif5-621 vs. WT/Ubi10::BAC1 #9-2	0.8333	0.01333	0.82	0.04807	3	3	24.12	136
							pif5-621 vs. pif5-621/Ubi10::BAC1 #4-1	0.8333	0.04333	0.79	0.04807	3	3	23.24	136
							pif5-621 vs. pif5-621/Ubi10::BAC1 #5-3	0.8333	0.03667	0.7967	0.04807	3	3	23.44	136
							pif5-621 vs. ore1-2/Ubi10::BAC1 #1-1	0.8333	0.1533	0.68	0.04807	3	3	20	136
							pif5-621 vs. ore1-2/Ubi10::BAC1 #4-4	0.8333	0.16	0.6733	0.04807	3	3	19.81	136
							pif5-621 vs. WT/Ubi10::BAC2 #3-6	0.8333	0.02333	0.81	0.04807	3	3	23.83	136
							pif5-621 vs. WT/Ubi10::BAC2 #10-3	0.8333	0.02	0.8133	0.04807	3	3	23.93	136
							pif5-621 vs. pif5-621/Ubi10::BAC2 #2-1	0.8333	0.02667	0.8067	0.04807	3	3	23.73	136
							pif5-621 vs. pif5-621/Ubi10::BAC2 #8-5	0.8333	0.03667	0.7967	0.04807	3	3	23.44	136
							pif5-621 vs. ore1-2/Ubi10::BAC2 #2-1	0.8333	0.08333	0.75	0.04807	3	3	22.06	136
							pif5-621 vs. ore1-2/Ubi10::BAC2 #3-1	0.8333	0.12	0.7133	0.04807	3	3	20.98	136
							pif5-621 vs. WT/UBI10::AAP5 #1-3	0.8333	0.07333	0.76	0.04807	3	3	22.36	136
							pif5-621 vs. WT/UBI10::AAP5 #-2-2	0.8333	0.08	0.7533	0.04807	3	3	22.16	136
							pif5-621 vs. pif5-621 /UBI10::AAP5 #1-2	0.8333	0.09	0.7433	0.04807	3	3	21.87	136
							pif5-621 vs. pif5-621/UBI10::AAP5 #6-2	0.8333	0.09333	0.74	0.04807	3	3	21.77	136
							pif5-621 vs. ore1-2 /Ubi10::AAP5 #4-4	0.8333	0.08	0.7533	0.043	3	5	24.78	136
							pif5-621 vs. ore1-2/Ubi10::AAP5 #9-2	0.8333	0.092	0.7413	0.043	3	5	24.38	136
							ore1-2 vs. WT/Ubi10::BAC1 #1-1	0.83	0.02667	0.8033	0.04807	3	3	23.63	136
							ore1-2 vs. WT/Ubi10::BAC1 #9-2	0.83	0.01333	0.8167	0.04807	3	3	24.02	136
							ore1-2 vs. pif5-621/Ubi10::BAC1 #4-1	0.83	0.04333	0.7867	0.04807	3	3	23.14	136
							ore1-2 vs. pif5-621/Ubi10::BAC1 #5-3	0.83	0.03667	0.7933	0.04807	3	3	23.34	136
							ore1-2 vs. ore1-2/Ubi10::BAC1 #1-1	0.83	0.1533	0.6767	0.04807	3	3	19.91	136
							ore1-2 vs. ore1-2/Ubi10::BAC1 #4-4	0.83	0.16	0.67	0.04807	3	3	19.71	136
							ore1-2 vs. WT/Ubi10::BAC2 #3-6	0.83	0.02333	0.8067	0.04807	3	3	23.73	136
							ore1-2 vs. WT/Ubi10::BAC2 #10-3	0.83	0.02	0.81	0.04807	3	3	23.83	136
							ore1-2 vs. pif5-621/Ubi10::BAC2 #2-1	0.83	0.02667	0.8033	0.04807	3	3	23.63	136
							ore1-2 vs. pif5-621/Ubi10::BAC2 #8-5	0.83	0.03667	0.7933	0.04807	3	3	23.34	136
							ore1-2 vs. ore1-2/Ubi10::BAC2 #2-1	0.83	0.08333	0.7467	0.04807	3	3	21.97	136
							ore1-2 vs. ore1-2/Ubi10::BAC2 #3-1	0.83	0.12	0.71	0.04807	3	3	20.89	136
							ore1-2 vs. WT/UBI10::AAP5 #1-3	0.83	0.07333	0.7567	0.04807	3	3	22.26	136
							ore1-2 vs. WT/UBI10::AAP5 #-2-2	0.83	0.08	0.75	0.04807	3	3	22.06	136
							ore1-2 vs. pif5-621 /UBI10::AAP5 #1-2	0.83	0.09	0.74	0.04807	3	3	21.77	136
							ore1-2 vs. pif5-621/UBI10::AAP5 #6-2	0.83	0.09333	0.7367	0.04807	3	3	21.67	136
							ore1-2 vs. ore1-2 /Ubi10::AAP5 #4-4	0.83	0.08	0.75	0.043	3	5	24.67	136
							ore1-2 vs. ore1-2/Ubi10::AAP5 #9-2	0.83	0.092	0.738	0.043	3	5	24.27	136
							WT/Ubi10::BAC1 #1-1 vs. WT/Ubi10::BAC1 #9-2	0.02667	0.01333	0.01333	0.04807	3	3	0.3922	136
							WT/Ubi10::BAC1 #1-1 vs. pif5-621/Ubi10::BAC1 #4-1	0.02667	0.04333	-0.01667	0.04807	3	3	0.4903	136
							WT/Ubi10::BAC1 #1-1 vs. pif5-621/Ubi10::BAC1 #5-3	0.02667	0.03667	-0.01	0.04807	3	3	0.2942	136
							WT/Ubi10::BAC1 #1-1 vs. ore1-2/Ubi10::BAC1 #1-1	0.02667	0.1533	-0.1267	0.04807	3	3	3.726	136
							WT/Ubi10::BAC1 #1-1 vs. ore1-2/Ubi10::BAC1 #4-4	0.02667	0.16	-0.1333	0.04807	3	3	3.922	136
							WT/Ubi10::BAC1 #1-1 vs. WT/Ubi10::BAC2 #3-6	0.02667	0.02333	0.003333	0.04807	3	3	0.09806	136
							WT/Ubi10::BAC1 #1-1 vs. WT/Ubi10::BAC2 #10-3	0.02667	0.02	0.006667	0.04807	3	3	0.1961	136
							WT/Ubi10::BAC1 #1-1 vs. pif5-621/Ubi10::BAC2 #2-1	0.02667	0.02667	0	0.04807	3	3	0	136
							WT/Ubi10::BAC1 #1-1 vs. pif5-621/Ubi10::BAC2 #8-5	0.02667	0.03667	-0.01	0.04807	3	3	0.2942	136
							WT/Ubi10::BAC1 #1-1 vs. ore1-2/Ubi10::BAC2 #2-1	0.02667	0.08333	-0.05667	0.04807	3	3	1.667	136
							WT/Ubi10::BAC1 #1-1 vs. ore1-2/Ubi10::BAC2 #3-1	0.02667	0.12	-0.09333	0.04807	3	3	2.746	136
							WT/Ubi10::BAC1 #1-1 vs. WT/UBI10::AAP5 #1-3	0.02667	0.07333	-0.04667	0.04807	3	3	1.373	136
							WT/Ubi10::BAC1 #1-1 vs. WT/UBI10::AAP5 #-2-2	0.02667	0.08	-0.05333	0.04807	3	3	1.569	136
							WT/Ubi10::BAC1 #1-1 vs. pif5-621 /UBI10::AAP5 #1-2	0.02667	0.09	-0.06333	0.04807	3	3	1.863	136
							WT/Ubi10::BAC1 #1-1 vs. pif5-621/UBI10::AAP5 #6-2	0.02667	0.09333	-0.06667	0.04807	3	3	1.961	136
							WT/Ubi10::BAC1 #1-1 vs. ore1-2 /Ubi10::AAP5 #4-4	0.02667	0.08	-0.05333	0.043	3	5	1.754	136
							WT/Ubi10::BAC1 #1-1 vs. ore1-2/Ubi10::AAP5 #9-2	0.02667	0.092	-0.06533	0.043	3	5	2.149	136
							WT/Ubi10::BAC1 #9-2 vs. pif5-621/Ubi10::BAC1 #4-1	0.01333	0.04333	-0.03	0.04807	3	3	0.8825	136
							WT/Ubi10::BAC1 #9-2 vs. pif5-621/Ubi10::BAC1 #5-3	0.01333	0.03667	-0.02333	0.04807	3	3	0.6864	136
							WT/Ubi10::BAC1 #9-2 vs. ore1-2/Ubi10::BAC1 #1-1	0.01333	0.1533	-0.14	0.04807	3	3	4.118	136
							WT/Ubi10::BAC1 #9-2 vs. ore1-2/Ubi10::BAC1 #4-4	0.01333	0.16	-0.1467	0.04807	3	3	4.315	136
							WT/Ubi10::BAC1 #9-2 vs. WT/Ubi10::BAC2 #3-6	0.01333	0.02333	-0.01	0.04807	3	3	0.2942	136
							WT/Ubi10::BAC1 #9-2 vs. WT/Ubi10::BAC2 #10-3	0.01333	0.02	-0.006667	0.04807	3	3	0.1961	136
							WT/Ubi10::BAC1 #9-2 vs. pif5-621/Ubi10::BAC2 #2-1	0.01333	0.02667	-0.01333	0.04807	3	3	0.3922	136
							WT/Ubi10::BAC1 #9-2 vs. pif5-621/Ubi10::BAC2 #8-5	0.01333	0.03667	-0.02333	0.04807	3	3	0.6864	136
							WT/Ubi10::BAC1 #9-2 vs. ore1-2/Ubi10::BAC2 #2-1	0.01333	0.08333	-0.07	0.04807	3	3	2.059	136
							WT/Ubi10::BAC1 #9-2 vs. ore1-2/Ubi10::BAC2 #3-1	0.01333	0.12	-0.1067	0.04807	3	3	3.138	136
							WT/Ubi10::BAC1 #9-2 vs. WT/UBI10::AAP5 #1-3	0.01333	0.07333	-0.06	0.04807	3	3	1.765	136
							WT/Ubi10::BAC1 #9-2 vs. WT/UBI10::AAP5 #-2-2	0.01333	0.08	-0.06667	0.04807	3	3	1.961	136
							WT/Ubi10::BAC1 #9-2 vs. pif5-621 /UBI10::AAP5 #1-2	0.01333	0.09	-0.07667	0.04807	3	3	2.255	136
							WT/Ubi10::BAC1 #9-2 vs. pif5-621/UBI10::AAP5 #6-2	0.01333	0.09333	-0.08	0.04807	3	3	2.353	136
							WT/Ubi10::BAC1 #9-2 vs. ore1-2 /Ubi10::AAP5 #4-4	0.01333	0.08	-0.06667	0.043	3	5	2.193	136
							WT/Ubi10::BAC1 #9-2 vs. ore1-2/Ubi10::AAP5 #9-2	0.01333	0.092	-0.07867	0.043	3	5	2.587	136
							pif5-621/Ubi10::BAC1 #4-1 vs. pif5-621/Ubi10::BAC1 #5-3	0.04333	0.03667	0.006667	0.04807	3	3	0.1961	136
							pif5-621/Ubi10::BAC1 #4-1 vs. ore1-2/Ubi10::BAC1 #1-1	0.04333	0.1533	-0.11	0.04807	3	3	3.236	136
							pif5-621/Ubi10::BAC1 #4-1 vs. ore1-2/Ubi10::BAC1 #4-4	0.04333	0.16	-0.1167	0.04807	3	3	3.432	136
							pif5-621/Ubi10::BAC1 #4-1 vs. WT/Ubi10::BAC2 #3-6	0.04333	0.02333	0.02	0.04807	3	3	0.5884	136
							pif5-621/Ubi10::BAC1 #4-1 vs. WT/Ubi10::BAC2 #10-3	0.04333	0.02	0.02333	0.04807	3	3	0.6864	136
							pif5-621/Ubi10::BAC1 #4-1 vs. pif5-621/Ubi10::BAC2 #2-1	0.04333	0.02667	0.01667	0.04807	3	3	0.4903	136
							pif5-621/Ubi10::BAC1 #4-1 vs. pif5-621/Ubi10::BAC2 #8-5	0.04333	0.03667	0.006667	0.04807	3	3	0.1961	136
							pif5-621/Ubi10::BAC1 #4-1 vs. ore1-2/Ubi10::BAC2 #2-1	0.04333	0.08333	-0.04	0.04807	3	3	1.177	136
							pif5-621/Ubi10::BAC1 #4-1 vs. ore1-2/Ubi10::BAC2 #3-1	0.04333	0.12	-0.07667	0.04807	3	3	2.255	136
							pif5-621/Ubi10::BAC1 #4-1 vs. WT/UBI10::AAP5 #1-3	0.04333	0.07333	-0.03	0.04807	3	3	0.8825	136
							pif5-621/Ubi10::BAC1 #4-1 vs. WT/UBI10::AAP5 #-2-2	0.04333	0.08	-0.03667	0.04807	3	3	1.079	136
							pif5-621/Ubi10::BAC1 #4-1 vs. pif5-621 /UBI10::AAP5 #1-2	0.04333	0.09	-0.04667	0.04807	3	3	1.373	136
							pif5-621/Ubi10::BAC1 #4-1 vs. pif5-621/UBI10::AAP5 #6-2	0.04333	0.09333	-0.05	0.04807	3	3	1.471	136
							pif5-621/Ubi10::BAC1 #4-1 vs. ore1-2 /Ubi10::AAP5 #4-4	0.04333	0.08	-0.03667	0.043	3	5	1.206	136
							pif5-621/Ubi10::BAC1 #4-1 vs. ore1-2/Ubi10::AAP5 #9-2	0.04333	0.092	-0.04867	0.043	3	5	1.601	136
							pif5-621/Ubi10::BAC1 #5-3 vs. ore1-2/Ubi10::BAC1 #1-1	0.03667	0.1533	-0.1167	0.04807	3	3	3.432	136
							pif5-621/Ubi10::BAC1 #5-3 vs. ore1-2/Ubi10::BAC1 #4-4	0.03667	0.16	-0.1233	0.04807	3	3	3.628	136
							pif5-621/Ubi10::BAC1 #5-3 vs. WT/Ubi10::BAC2 #3-6	0.03667	0.02333	0.01333	0.04807	3	3	0.3922	136
							pif5-621/Ubi10::BAC1 #5-3 vs. WT/Ubi10::BAC2 #10-3	0.03667	0.02	0.01667	0.04807	3	3	0.4903	136
							pif5-621/Ubi10::BAC1 #5-3 vs. pif5-621/Ubi10::BAC2 #2-1	0.03667	0.02667	0.01	0.04807	3	3	0.2942	136
							pif5-621/Ubi10::BAC1 #5-3 vs. pif5-621/Ubi10::BAC2 #8-5	0.03667	0.03667	-1.11e-16	0.04807	3	3	3.266e-15	136
							pif5-621/Ubi10::BAC1 #5-3 vs. ore1-2/Ubi10::BAC2 #2-1	0.03667	0.08333	-0.04667	0.04807	3	3	1.373	136
							pif5-621/Ubi10::BAC1 #5-3 vs. ore1-2/Ubi10::BAC2 #3-1	0.03667	0.12	-0.08333	0.04807	3	3	2.451	136
							pif5-621/Ubi10::BAC1 #5-3 vs. WT/UBI10::AAP5 #1-3	0.03667	0.07333	-0.03667	0.04807	3	3	1.079	136
							pif5-621/Ubi10::BAC1 #5-3 vs. WT/UBI10::AAP5 #-2-2	0.03667	0.08	-0.04333	0.04807	3	3	1.275	136
							pif5-621/Ubi10::BAC1 #5-3 vs. pif5-621 /UBI10::AAP5 #1-2	0.03667	0.09	-0.05333	0.04807	3	3	1.569	136
							pif5-621/Ubi10::BAC1 #5-3 vs. pif5-621/UBI10::AAP5 #6-2	0.03667	0.09333	-0.05667	0.04807	3	3	1.667	136
							pif5-621/Ubi10::BAC1 #5-3 vs. ore1-2 /Ubi10::AAP5 #4-4	0.03667	0.08	-0.04333	0.043	3	5	1.425	136
							pif5-621/Ubi10::BAC1 #5-3 vs. ore1-2/Ubi10::AAP5 #9-2	0.03667	0.092	-0.05533	0.043	3	5	1.82	136
							ore1-2/Ubi10::BAC1 #1-1 vs. ore1-2/Ubi10::BAC1 #4-4	0.1533	0.16	-0.006667	0.04807	3	3	0.1961	136
							ore1-2/Ubi10::BAC1 #1-1 vs. WT/Ubi10::BAC2 #3-6	0.1533	0.02333	0.13	0.04807	3	3	3.824	136
							ore1-2/Ubi10::BAC1 #1-1 vs. WT/Ubi10::BAC2 #10-3	0.1533	0.02	0.1333	0.04807	3	3	3.922	136
							ore1-2/Ubi10::BAC1 #1-1 vs. pif5-621/Ubi10::BAC2 #2-1	0.1533	0.02667	0.1267	0.04807	3	3	3.726	136
							ore1-2/Ubi10::BAC1 #1-1 vs. pif5-621/Ubi10::BAC2 #8-5	0.1533	0.03667	0.1167	0.04807	3	3	3.432	136
							ore1-2/Ubi10::BAC1 #1-1 vs. ore1-2/Ubi10::BAC2 #2-1	0.1533	0.08333	0.07	0.04807	3	3	2.059	136
							ore1-2/Ubi10::BAC1 #1-1 vs. ore1-2/Ubi10::BAC2 #3-1	0.1533	0.12	0.03333	0.04807	3	3	0.9806	136
							ore1-2/Ubi10::BAC1 #1-1 vs. WT/UBI10::AAP5 #1-3	0.1533	0.07333	0.08	0.04807	3	3	2.353	136
							ore1-2/Ubi10::BAC1 #1-1 vs. WT/UBI10::AAP5 #-2-2	0.1533	0.08	0.07333	0.04807	3	3	2.157	136
							ore1-2/Ubi10::BAC1 #1-1 vs. pif5-621 /UBI10::AAP5 #1-2	0.1533	0.09	0.06333	0.04807	3	3	1.863	136
							ore1-2/Ubi10::BAC1 #1-1 vs. pif5-621/UBI10::AAP5 #6-2	0.1533	0.09333	0.06	0.04807	3	3	1.765	136
							ore1-2/Ubi10::BAC1 #1-1 vs. ore1-2 /Ubi10::AAP5 #4-4	0.1533	0.08	0.07333	0.043	3	5	2.412	136
							ore1-2/Ubi10::BAC1 #1-1 vs. ore1-2/Ubi10::AAP5 #9-2	0.1533	0.092	0.06133	0.043	3	5	2.017	136
							ore1-2/Ubi10::BAC1 #4-4 vs. WT/Ubi10::BAC2 #3-6	0.16	0.02333	0.1367	0.04807	3	3	4.02	136
							ore1-2/Ubi10::BAC1 #4-4 vs. WT/Ubi10::BAC2 #10-3	0.16	0.02	0.14	0.04807	3	3	4.118	136
							ore1-2/Ubi10::BAC1 #4-4 vs. pif5-621/Ubi10::BAC2 #2-1	0.16	0.02667	0.1333	0.04807	3	3	3.922	136
							ore1-2/Ubi10::BAC1 #4-4 vs. pif5-621/Ubi10::BAC2 #8-5	0.16	0.03667	0.1233	0.04807	3	3	3.628	136
							ore1-2/Ubi10::BAC1 #4-4 vs. ore1-2/Ubi10::BAC2 #2-1	0.16	0.08333	0.07667	0.04807	3	3	2.255	136
							ore1-2/Ubi10::BAC1 #4-4 vs. ore1-2/Ubi10::BAC2 #3-1	0.16	0.12	0.04	0.04807	3	3	1.177	136
							ore1-2/Ubi10::BAC1 #4-4 vs. WT/UBI10::AAP5 #1-3	0.16	0.07333	0.08667	0.04807	3	3	2.55	136
							ore1-2/Ubi10::BAC1 #4-4 vs. WT/UBI10::AAP5 #-2-2	0.16	0.08	0.08	0.04807	3	3	2.353	136
							ore1-2/Ubi10::BAC1 #4-4 vs. pif5-621 /UBI10::AAP5 #1-2	0.16	0.09	0.07	0.04807	3	3	2.059	136
							ore1-2/Ubi10::BAC1 #4-4 vs. pif5-621/UBI10::AAP5 #6-2	0.16	0.09333	0.06667	0.04807	3	3	1.961	136
							ore1-2/Ubi10::BAC1 #4-4 vs. ore1-2 /Ubi10::AAP5 #4-4	0.16	0.08	0.08	0.043	3	5	2.631	136
							ore1-2/Ubi10::BAC1 #4-4 vs. ore1-2/Ubi10::AAP5 #9-2	0.16	0.092	0.068	0.043	3	5	2.237	136
							WT/Ubi10::BAC2 #3-6 vs. WT/Ubi10::BAC2 #10-3	0.02333	0.02	0.003333	0.04807	3	3	0.09806	136
							WT/Ubi10::BAC2 #3-6 vs. pif5-621/Ubi10::BAC2 #2-1	0.02333	0.02667	-0.003333	0.04807	3	3	0.09806	136
							WT/Ubi10::BAC2 #3-6 vs. pif5-621/Ubi10::BAC2 #8-5	0.02333	0.03667	-0.01333	0.04807	3	3	0.3922	136
							WT/Ubi10::BAC2 #3-6 vs. ore1-2/Ubi10::BAC2 #2-1	0.02333	0.08333	-0.06	0.04807	3	3	1.765	136
							WT/Ubi10::BAC2 #3-6 vs. ore1-2/Ubi10::BAC2 #3-1	0.02333	0.12	-0.09667	0.04807	3	3	2.844	136
							WT/Ubi10::BAC2 #3-6 vs. WT/UBI10::AAP5 #1-3	0.02333	0.07333	-0.05	0.04807	3	3	1.471	136
							WT/Ubi10::BAC2 #3-6 vs. WT/UBI10::AAP5 #-2-2	0.02333	0.08	-0.05667	0.04807	3	3	1.667	136
							WT/Ubi10::BAC2 #3-6 vs. pif5-621 /UBI10::AAP5 #1-2	0.02333	0.09	-0.06667	0.04807	3	3	1.961	136
							WT/Ubi10::BAC2 #3-6 vs. pif5-621/UBI10::AAP5 #6-2	0.02333	0.09333	-0.07	0.04807	3	3	2.059	136
							WT/Ubi10::BAC2 #3-6 vs. ore1-2 /Ubi10::AAP5 #4-4	0.02333	0.08	-0.05667	0.043	3	5	1.864	136
							WT/Ubi10::BAC2 #3-6 vs. ore1-2/Ubi10::AAP5 #9-2	0.02333	0.092	-0.06867	0.043	3	5	2.258	136
							WT/Ubi10::BAC2 #10-3 vs. pif5-621/Ubi10::BAC2 #2-1	0.02	0.02667	-0.006667	0.04807	3	3	0.1961	136
							WT/Ubi10::BAC2 #10-3 vs. pif5-621/Ubi10::BAC2 #8-5	0.02	0.03667	-0.01667	0.04807	3	3	0.4903	136
							WT/Ubi10::BAC2 #10-3 vs. ore1-2/Ubi10::BAC2 #2-1	0.02	0.08333	-0.06333	0.04807	3	3	1.863	136
							WT/Ubi10::BAC2 #10-3 vs. ore1-2/Ubi10::BAC2 #3-1	0.02	0.12	-0.1	0.04807	3	3	2.942	136
							WT/Ubi10::BAC2 #10-3 vs. WT/UBI10::AAP5 #1-3	0.02	0.07333	-0.05333	0.04807	3	3	1.569	136
							WT/Ubi10::BAC2 #10-3 vs. WT/UBI10::AAP5 #-2-2	0.02	0.08	-0.06	0.04807	3	3	1.765	136
							WT/Ubi10::BAC2 #10-3 vs. pif5-621 /UBI10::AAP5 #1-2	0.02	0.09	-0.07	0.04807	3	3	2.059	136
							WT/Ubi10::BAC2 #10-3 vs. pif5-621/UBI10::AAP5 #6-2	0.02	0.09333	-0.07333	0.04807	3	3	2.157	136
							WT/Ubi10::BAC2 #10-3 vs. ore1-2 /Ubi10::AAP5 #4-4	0.02	0.08	-0.06	0.043	3	5	1.973	136
							WT/Ubi10::BAC2 #10-3 vs. ore1-2/Ubi10::AAP5 #9-2	0.02	0.092	-0.072	0.043	3	5	2.368	136
							pif5-621/Ubi10::BAC2 #2-1 vs. pif5-621/Ubi10::BAC2 #8-5	0.02667	0.03667	-0.01	0.04807	3	3	0.2942	136
							pif5-621/Ubi10::BAC2 #2-1 vs. ore1-2/Ubi10::BAC2 #2-1	0.02667	0.08333	-0.05667	0.04807	3	3	1.667	136
							pif5-621/Ubi10::BAC2 #2-1 vs. ore1-2/Ubi10::BAC2 #3-1	0.02667	0.12	-0.09333	0.04807	3	3	2.746	136
							pif5-621/Ubi10::BAC2 #2-1 vs. WT/UBI10::AAP5 #1-3	0.02667	0.07333	-0.04667	0.04807	3	3	1.373	136
							pif5-621/Ubi10::BAC2 #2-1 vs. WT/UBI10::AAP5 #-2-2	0.02667	0.08	-0.05333	0.04807	3	3	1.569	136
							pif5-621/Ubi10::BAC2 #2-1 vs. pif5-621 /UBI10::AAP5 #1-2	0.02667	0.09	-0.06333	0.04807	3	3	1.863	136
							pif5-621/Ubi10::BAC2 #2-1 vs. pif5-621/UBI10::AAP5 #6-2	0.02667	0.09333	-0.06667	0.04807	3	3	1.961	136
							pif5-621/Ubi10::BAC2 #2-1 vs. ore1-2 /Ubi10::AAP5 #4-4	0.02667	0.08	-0.05333	0.043	3	5	1.754	136
							pif5-621/Ubi10::BAC2 #2-1 vs. ore1-2/Ubi10::AAP5 #9-2	0.02667	0.092	-0.06533	0.043	3	5	2.149	136
							pif5-621/Ubi10::BAC2 #8-5 vs. ore1-2/Ubi10::BAC2 #2-1	0.03667	0.08333	-0.04667	0.04807	3	3	1.373	136
							pif5-621/Ubi10::BAC2 #8-5 vs. ore1-2/Ubi10::BAC2 #3-1	0.03667	0.12	-0.08333	0.04807	3	3	2.451	136
							pif5-621/Ubi10::BAC2 #8-5 vs. WT/UBI10::AAP5 #1-3	0.03667	0.07333	-0.03667	0.04807	3	3	1.079	136
							pif5-621/Ubi10::BAC2 #8-5 vs. WT/UBI10::AAP5 #-2-2	0.03667	0.08	-0.04333	0.04807	3	3	1.275	136
							pif5-621/Ubi10::BAC2 #8-5 vs. pif5-621 /UBI10::AAP5 #1-2	0.03667	0.09	-0.05333	0.04807	3	3	1.569	136
							pif5-621/Ubi10::BAC2 #8-5 vs. pif5-621/UBI10::AAP5 #6-2	0.03667	0.09333	-0.05667	0.04807	3	3	1.667	136
							pif5-621/Ubi10::BAC2 #8-5 vs. ore1-2 /Ubi10::AAP5 #4-4	0.03667	0.08	-0.04333	0.043	3	5	1.425	136
							pif5-621/Ubi10::BAC2 #8-5 vs. ore1-2/Ubi10::AAP5 #9-2	0.03667	0.092	-0.05533	0.043	3	5	1.82	136
							ore1-2/Ubi10::BAC2 #2-1 vs. ore1-2/Ubi10::BAC2 #3-1	0.08333	0.12	-0.03667	0.04807	3	3	1.079	136
							ore1-2/Ubi10::BAC2 #2-1 vs. WT/UBI10::AAP5 #1-3	0.08333	0.07333	0.01	0.04807	3	3	0.2942	136
							ore1-2/Ubi10::BAC2 #2-1 vs. WT/UBI10::AAP5 #-2-2	0.08333	0.08	0.003333	0.04807	3	3	0.09806	136
							ore1-2/Ubi10::BAC2 #2-1 vs. pif5-621 /UBI10::AAP5 #1-2	0.08333	0.09	-0.006667	0.04807	3	3	0.1961	136
							ore1-2/Ubi10::BAC2 #2-1 vs. pif5-621/UBI10::AAP5 #6-2	0.08333	0.09333	-0.01	0.04807	3	3	0.2942	136
							ore1-2/Ubi10::BAC2 #2-1 vs. ore1-2 /Ubi10::AAP5 #4-4	0.08333	0.08	0.003333	0.043	3	5	0.1096	136
							ore1-2/Ubi10::BAC2 #2-1 vs. ore1-2/Ubi10::AAP5 #9-2	0.08333	0.092	-0.008667	0.043	3	5	0.285	136
							ore1-2/Ubi10::BAC2 #3-1 vs. WT/UBI10::AAP5 #1-3	0.12	0.07333	0.04667	0.04807	3	3	1.373	136
							ore1-2/Ubi10::BAC2 #3-1 vs. WT/UBI10::AAP5 #-2-2	0.12	0.08	0.04	0.04807	3	3	1.177	136
							ore1-2/Ubi10::BAC2 #3-1 vs. pif5-621 /UBI10::AAP5 #1-2	0.12	0.09	0.03	0.04807	3	3	0.8825	136
							ore1-2/Ubi10::BAC2 #3-1 vs. pif5-621/UBI10::AAP5 #6-2	0.12	0.09333	0.02667	0.04807	3	3	0.7845	136
							ore1-2/Ubi10::BAC2 #3-1 vs. ore1-2 /Ubi10::AAP5 #4-4	0.12	0.08	0.04	0.043	3	5	1.316	136
							ore1-2/Ubi10::BAC2 #3-1 vs. ore1-2/Ubi10::AAP5 #9-2	0.12	0.092	0.028	0.043	3	5	0.9209	136
							WT/UBI10::AAP5 #1-3 vs. WT/UBI10::AAP5 #-2-2	0.07333	0.08	-0.006667	0.04807	3	3	0.1961	136
							WT/UBI10::AAP5 #1-3 vs. pif5-621 /UBI10::AAP5 #1-2	0.07333	0.09	-0.01667	0.04807	3	3	0.4903	136
							WT/UBI10::AAP5 #1-3 vs. pif5-621/UBI10::AAP5 #6-2	0.07333	0.09333	-0.02	0.04807	3	3	0.5884	136
							WT/UBI10::AAP5 #1-3 vs. ore1-2 /Ubi10::AAP5 #4-4	0.07333	0.08	-0.006667	0.043	3	5	0.2193	136
							WT/UBI10::AAP5 #1-3 vs. ore1-2/Ubi10::AAP5 #9-2	0.07333	0.092	-0.01867	0.043	3	5	0.6139	136
							WT/UBI10::AAP5 #-2-2 vs. pif5-621 /UBI10::AAP5 #1-2	0.08	0.09	-0.01	0.04807	3	3	0.2942	136
							WT/UBI10::AAP5 #-2-2 vs. pif5-621/UBI10::AAP5 #6-2	0.08	0.09333	-0.01333	0.04807	3	3	0.3922	136
							WT/UBI10::AAP5 #-2-2 vs. ore1-2 /Ubi10::AAP5 #4-4	0.08	0.08	-1.11e-16	0.043	3	5	3.652e-15	136
							WT/UBI10::AAP5 #-2-2 vs. ore1-2/Ubi10::AAP5 #9-2	0.08	0.092	-0.012	0.043	3	5	0.3947	136
							pif5-621 /UBI10::AAP5 #1-2 vs. pif5-621/UBI10::AAP5 #6-2	0.09	0.09333	-0.003333	0.04807	3	3	0.09806	136
							pif5-621 /UBI10::AAP5 #1-2 vs. ore1-2 /Ubi10::AAP5 #4-4	0.09	0.08	0.01	0.043	3	5	0.3289	136
							pif5-621 /UBI10::AAP5 #1-2 vs. ore1-2/Ubi10::AAP5 #9-2	0.09	0.092	-0.002	0.043	3	5	0.06578	136
							pif5-621/UBI10::AAP5 #6-2 vs. ore1-2 /Ubi10::AAP5 #4-4	0.09333	0.08	0.01333	0.043	3	5	0.4385	136
							pif5-621/UBI10::AAP5 #6-2 vs. ore1-2/Ubi10::AAP5 #9-2	0.09333	0.092	0.001333	0.043	3	5	0.04385	136
							ore1-2 /Ubi10::AAP5 #4-4 vs. ore1-2/Ubi10::AAP5 #9-2	0.08	0.092	-0.012	0.03724	5	5	0.4557	136

## Sheet: Supp.Fig.2d
Sample	Cq SAG12	Sample	Cq TUB2	ΔCq=CqSAG12​−CqTUB2	2−ΔCq
WT_0 (1)	37.3747	WT_0 (1)	27.2243	10.1504	0.000879854
WT_0 (1)	39.5017	WT_0 (1)	29.9629	9.5388	0.00134442
WT_0 (1)	37.9304	WT_0 (1)	27.1655	10.7648	0.000574724
WT_0 (2)	N/A	WT_0 (2)	26.4026	#VALUE!	x
WT_0 (2)	N/A	WT_0 (2)	26.0791	#VALUE!	x
WT_0 (2)	N/A	WT_0 (2)	27.0858	#VALUE!	x
WT_0 (3)	36.8786	WT_0 (3)	25.6456	11.233	0.000415454
WT_0 (3)	37.7962	WT_0 (3)	27.141	10.6552	0.000620103
WT_0 (3)	37.2826	WT_0 (3)	27.0464	10.2362	0.000829086
ore1-2_0 (1)	37.0838	ore_0 (1)	26.7243	10.3596	0.00076113
ore1-2_0 (1)	36.9558	ore_0 (1)	24.3441	12.6117	0.000159771
ore1-2_0 (1)	37.2166	ore_0 (1)	24.499	12.7175	0.00014847
ore1-2_0 (2)	36.4274	ore_0 (2)	26.9851	9.44227	0.00143746
ore1-2_0 (2)	33.4457	ore_0 (2)	24.5328	8.91283	0.00207477
ore1-2_0 (2)	34.1855	ore_0 (2)	25.4023	8.78322	0.0022698
ore1-2_0 (3)	37.9557	ore_0 (3)	26.8369	11.1189	0.000449663
ore1-2_0 (3)	37.1139	ore_0 (3)	27.9799	9.134	0.00177988
ore1-2_0 (3)	38.4896	ore_0 (3)	28.3989	10.0907	0.000917079
ore1-2/BAC2_0 (1)	37.3473	ore-BAC_0 (1)	27.1506	10.1967	0.000852111
ore1-2/BAC2_0 (1)	34.3577	ore-BAC_0 (1)	25.5675	8.79014	0.00225894
ore1-2/BAC2_0 (1)	35.823	ore-BAC_0 (1)	25.7152	10.1078	0.000906242
ore1-2/BAC2_0 (2)	37.8801	ore-BAC_0 (2)	26.3699	11.5101	0.000342849
ore1-2/BAC2_0 (2)	41.0343	ore-BAC_0 (2)	24.6884	16.3459	1.20062e-05
ore1-2/BAC2_0 (2)	34.7653	ore-BAC_0 (2)	25.0231	9.74221	0.00116762
ore1-2/BAC2_0 (3)	35.7678	ore-BAC_0 (3)	27.322	8.44583	0.00286781
ore1-2/BAC2_0 (3)	39.1406	ore-BAC_0 (3)	28.1772	10.9634	0.000500812
ore1-2/BAC2_0 (3)	34.5039	ore-BAC_0 (3)	25.4191	9.08478	0.00184165
ore1-2/AAP5_0 (1)	35.825	ore-AAP_0 (1)	25.682	10.143	0.000884437
ore1-2/AAP5_0 (1)	36.6425	ore-AAP_0 (1)	27.3345	9.30805	0.0015776
ore1-2/AAP5_0 (1)	34.8417	ore-AAP_0 (1)	24.1713	10.6704	0.000613606
ore1-2/AAP5_0 (2)	39.0191	ore-AAP_0 (2)	26.2257	12.7934	0.000140868
ore1-2/AAP5_0 (2)	40.8238	ore-AAP_0 (2)	25.9859	14.8379	3.4146e-05
ore1-2/AAP5_0 (2)	35.2051	ore-AAP_0 (2)	26.7199	8.48519	0.00279064
ore1-2/AAP5_0 (3)	38.0939	ore-AAP_0 (3)	29.4267	8.66717	0.00245992
ore1-2/AAP5_0 (3)	37.8387	ore-AAP_0 (3)	29.0323	8.80634	0.00223372
ore1-2/AAP5_0 (3)	39.1744	ore-AAP_0 (3)	30.7987	8.37572	0.00301063
WT_6d IDL (1)	31.319	WT_6 (1)	31.4039	-0.0848591	1.06058
WT_6d IDL (1)	31.9302	WT_6 (1)	31.9445	-0.0142891	1.00995
WT_6d IDL (1)	31.1209	WT_6 (1)	31.801	-0.680091	1.60224
WT_6d IDL (2)	24.0726	WT_6 (2)	27.6845	-3.61186	12.2259
WT_6d IDL (2)	23.9437	WT_6 (2)	27.1837	-3.24006	9.44834
WT_6d IDL (2)	23.2428	WT_6 (2)	26.3894	-3.14668	8.85617
WT_6d IDL (3)	22.5002	WT_6 (3)	25.9482	-3.44799	10.9131
WT_6d IDL (3)	22.1364	WT_6 (3)	25.0229	-2.88649	7.39469
WT_6d IDL (3)	21.9937	WT_6 (3)	25.4105	-3.41679	10.6797
ore1-2_6d IDL (1)	38.0866	ore_6 (1)	27.1963	10.8903	0.00052686
ore1-2_6d IDL (1)	38.015	ore_6 (1)	25.077	12.9381	0.000127425
ore1-2_6d IDL (1)	41.2766	ore_6 (1)	26.4686	14.8079	3.48632e-05
ore1-2_6d IDL (2)	37.1626	ore_6 (2)	26.5299	10.6327	0.000629845
ore1-2_6d IDL (2)	36.0859	ore_6 (2)	26.1864	9.89957	0.00104696
ore1-2_6d IDL (2)	35.2436	ore_6 (2)	25.0993	10.1442	0.000883651
ore1-2_6d IDL (3)	36.3397	ore_6 (3)	26.5175	9.82218	0.00110466
ore1-2_6d IDL (3)	36.8478	ore_6 (3)	25.7308	11.1169	0.000450261
ore1-2_6d IDL (3)	34.9514	ore_6 (3)	25.0416	9.90978	0.00103958
ore1-2/BAC2_6d IDL (1)	28.9801	ore-BAC_6 (1)	24.158	4.82205	0.0353523
ore1-2/BAC2_6d IDL (1)	31.3864	ore-BAC_6 (1)	26.1048	5.28166	0.0257076
ore1-2/BAC2_6d IDL (1)	29.6844	ore-BAC_6 (1)	24.1114	5.57299	0.0210069
ore1-2/BAC2_6d IDL (2)	35.3042	ore-BAC_6 (2)	29.1928	6.11138	0.0144641
ore1-2/BAC2_6d IDL (2)	34.8188	ore-BAC_6 (2)	29.1125	5.70636	0.019152
ore1-2/BAC2_6d IDL (2)	34.7629	ore-BAC_6 (2)	29.1307	5.63222	0.0201619
ore1-2/BAC2_6d IDL (3)	34.3167	ore-BAC_6 (3)	27.8243	6.49239	0.011107
ore1-2/BAC2_6d IDL (3)	34.9812	ore-BAC_6 (3)	28.1124	6.86884	0.00855606
ore1-2/BAC2_6d IDL (3)	33.2166	ore-BAC_6 (3)	27.3165	5.90005	0.0167459
ore1-2/AAP5_6d IDL (1)	36.7318	ore-AAP_6 (1)	30.4935	6.23834	0.0132456
ore1-2/AAP5_6d IDL (1)	36.382	ore-AAP_6 (1)	30.9899	5.39214	0.0238124
ore1-2/AAP5_6d IDL (1)	35.8721	ore-AAP_6 (1)	30.3774	5.49468	0.0221788
ore1-2/AAP5_6d IDL (2)	37.437	ore-AAP_6 (2)	30.0179	7.41919	0.00584255
ore1-2/AAP5_6d IDL (2)	38.0725	ore-AAP_6 (2)	30.5748	7.49772	0.00553303
ore1-2/AAP5_6d IDL (2)	36.7493	ore-AAP_6 (2)	30.0026	6.74664	0.00931232
ore1-2/AAP5_6d IDL (3)	34.2169	ore-AAP_6 (3)	26.7126	7.5043	0.00550783
ore1-2/AAP5_6d IDL (3)	34.7434	ore-AAP_6 (3)	26.5608	8.18264	0.00344176
ore1-2/AAP5_6d IDL (3)	33.6264	ore-AAP_6 (3)	25.8396	7.78681	0.00452831
WT_9d IDL (1)	25.3032	WT_9 (1)	28.6915	-3.38829	10.4707
WT_9d IDL (1)	26.415	WT_9 (1)	29.9713	-3.55632	11.7641
WT_9d IDL (1)	24.9226	WT_9 (1)	28.5264	-3.60379	12.1577
WT_9d IDL (2)	26.1371	WT_9 (2)	30.0517	-3.91458	15.0801
WT_9d IDL (2)	26.6048	WT_9 (2)	30.3735	-3.7687	13.6298
WT_9d IDL (2)	25.3851	WT_9 (2)	29.7302	-4.34514	20.3244
WT_9d IDL (3)	23.9082	WT_9 (3)	28.7404	-4.83218	28.486
WT_9d IDL (3)	22.2499	WT_9 (3)	27.1148	-4.86492	29.1399
WT_9d IDL (3)	24.9053	WT_9 (3)	29.4925	-4.58722	24.0376
ore1-2_9d IDL (1)	33.3914	ore_9 (1)	25.7818	7.60957	0.00512026
ore1-2_9d IDL (1)	33.6117	ore_9 (1)	25.3342	8.27748	0.00322278
ore1-2_9d IDL (1)	33.7669	ore_9 (1)	24.7677	8.99922	0.00195418
ore1-2_9d IDL (2)	32.4514	ore_9 (2)	25.6556	6.79578	0.00900051
ore1-2_9d IDL (2)	32.1681	ore_9 (2)	25.7875	6.38059	0.0120019
ore1-2_9d IDL (2)	32.777	ore_9 (2)	25.8022	6.9748	0.00795017
ore1-2_9d IDL (3)	31.8612	ore_9 (3)	26.3863	5.47491	0.0224848
ore1-2_9d IDL (3)	32.0984	ore_9 (3)	26.6158	5.48254	0.0223662
ore1-2_9d IDL (3)	31.2733	ore_9 (3)	25.4274	5.84587	0.0173867
ore1-2/BAC2_9d IDL (1)	26.8198	ore-BAC_9 (1)	31.0692	-4.2494	19.0194
ore1-2/BAC2_9d IDL (1)	29.078	ore-BAC_9 (1)	32.9832	-3.90525	14.983
ore1-2/BAC2_9d IDL (1)	28.4921	ore-BAC_9 (1)	32.2336	-3.74148	13.3752
ore1-2/BAC2_9d IDL (2)	20.5678	ore-BAC_9 (2)	25.2576	-4.68986	25.8101
ore1-2/BAC2_9d IDL (2)	20.598	ore-BAC_9 (2)	25.744	-5.14594	35.4063
ore1-2/BAC2_9d IDL (2)	19.5355	ore-BAC_9 (2)	24.751	-5.21554	37.1565
ore1-2/BAC2_9d IDL (3)	31.7776	ore-BAC_9 (3)	37.2603	-5.48273	44.7162
ore1-2/BAC2_9d IDL (3)	29.192	ore-BAC_9 (3)	34.1608	-4.96881	31.3157
ore1-2/BAC2_9d IDL (3)	29.6949	ore-BAC_9 (3)	33.9351	-4.24027	18.8995
ore1-2/AAP5_9d IDL (1)	22.2141	ore-AAP_9 (1)	26.5732	-4.35911	20.5222
ore1-2/AAP5_9d IDL (1)	21.8768	ore-AAP_9 (1)	26.3604	-4.48366	22.3726
ore1-2/AAP5_9d IDL (1)	23.7121	ore-AAP_9 (1)	27.8504	-4.13828	17.6095
ore1-2/AAP5_9d IDL (2)	26.7758	ore-AAP_9 (2)	29.9097	-3.13387	8.77785
ore1-2/AAP5_9d IDL (2)	27.991	ore-AAP_9 (2)	31.5664	-3.57545	11.9212
ore1-2/AAP5_9d IDL (2)	27.1019	ore-AAP_9 (2)	30.9815	-3.8796	14.719
ore1-2/AAP5_9d IDL (3)	28.1537	ore-AAP_9 (3)	31.5364	-3.3827	10.4302
ore1-2/AAP5_9d IDL (3)	26.0793	ore-AAP_9 (3)	30.104	-4.02469	16.2761
ore1-2/AAP5_9d IDL (3)	28.0376	ore-AAP_9 (3)	31.6355	-3.59792	12.1083

## Sheet: Supp.Fig3d-e
Putrescine (pmol / mg FW)
Light	6.2	8.2	17.1	21.7	6.1	7.1			7.3	7.1	29.7	39.3	17.5	26.5	14.6	20.8	13.9	15.2	16.3	10.3	3.987	4.04	10.735	7.858	13.262	17.59	20.521	20.354	47.687	62.774			9	20.6	16.5	18.9	19.3	20.6	20.6	22.8	19.4	25	22.2	17.6	20.9	18.5	25.7	30.6	25.1
6d-IDL	3.6	5.1	3.8	4.1	6.7	4.1			2.8	4.2	4.8	5.4	4.4	5.1	6.7	6.9	4.1	4.7	3.5	5.1	4.07	3.236	2.546	1.588	1.563	2.898	11.657	10.619	2.86	3.459	5.141	6.286	1.8	2.1	5.6	5.6	5.8	5.9	4.1	4.2	5	5	3.1	2.7	26.4	28.1	7.6	5.2	3.3
9d-IDL	5.6	6.9	2.3	2.6	2.2	3			10.6	11.4	9.3	9.4	6.2	14	5.3	6.7	1.2	1.2	3.3	3.8	11.646	9.359	9.175	6.967	12.583	10.092	49.78	40.461	31.469	49.775	4.447	4.105	2.2	2.5	5.8	4.8	3.8	4.5	8.3	8	5.7	8.9	6.8	8.9	24.5	19	22.4	33	5.6
Spermidine (pmol / mg FW)
Light	44.1	57.1	70.6	76	43.3	53.2			39.3	42.5	47.7	64.5	54.8	60.4	69	83.2	57	59.5	59.9	45.4	43.722	59.695	78.179	83.287	64.979	98.5	92.466	99.202	115.671	129.667	91.381	94.843	55.4	77.3	75.7	74.4	79.6	74.1	61.6	65.3	52.4	69	65	59.7	55.5	49.1	59.6	68.6	59.5
6d-IDL	25.3	31.2	26.4	30.1	30.2	30.4			21.2	29.5	30.9	33.1	25.1	28.5	48.2	35.8	29.5	31.9	28.9	31.4	64.507	38.08	39.216	37.295	38.406	54.321	18.904	21.131	17.191	12.006	34.858	38.622	32.7	30.8	33.4	31.7	45.5	38.9	22.2	25.7	27.4	28	24.2	24.7	59.5	61.7	26.8	21.4	15.3
9d-IDL	26.1	28.4	27.1	34.8	28.7	37.7			13.1	19.4	13	17.3	8.7	18.3	34.6	37.6	23.4	24.7	29.8	35.7	29.908	32.066	33.238	24.824	42.464	41.872	32.434	36.228	31.178	25.352	36.587	40.343	30	29.3	42.2	29.5	32.6	31.6	18.9	20.5	15.2	22.9	17.9	24.6	11.5	11.2	8.9	9.5	16
[truncated: 1 more columns]

## Sheet: Supp.Fig3d-e stats
Table Analyzed	Putrescine_oliv						Within each row, compare columns (simple effects within rows)								Table Analyzed	Spermidine_oliv							Within each row, compare columns (simple effects within rows)
Two-way ANOVA	Ordinary						Number of families	3							Two-way ANOVA	Ordinary							Number of families	3
Alpha	0.05						Number of comparisons per family	28							Alpha	0.05							Number of comparisons per family	28
							Alpha	0.05															Alpha	0.05
Source of Variation	% of total variation	P value	P value summary	Significant?											Source of Variation	% of total variation	P value	P value summary	Significant?
Interaction	11.95	0.0018	**	Yes			Tukey's multiple comparisons test	Predicted (LS) Mean diff,	95,00% CI of diff,	Below threshold?	Summary	Adjusted P Value			Interaction	12	<0,0001	****	Yes				Tukey's multiple comparisons test	Mean diff,	95,00% CI of diff,	Below threshold?	Summary	Adjusted P Value
Row Factor	26.88	<0,0001	****	Yes											Row Factor	63.36	<0,0001	****	Yes
Column Factor	27.97	<0,0001	****	Yes			Light								Column Factor	10.26	<0,0001	****	Yes				Light
							WT-Col0 vs. WT/Ubi10::BAC2 #3-6	-10.17	-23,28 to 2,942	No	ns	0.2543											WT-Col0 vs. WT/Ubi10::BAC2 #3-6	5.85	-11,02 to 22,72	No	ns	0.9619
ANOVA table	SS (Type III)	DF	MS	F (DFn, DFd)	P value		WT-Col0 vs. ore1-2	-4.117	-17,23 to 8,992	No	ns	0.9779			ANOVA table	SS	DF	MS	F (DFn, DFd)	P value			WT-Col0 vs. ore1-2	-4.95	-21,82 to 11,92	No	ns	0.9851
Interaction	2052	14	146.6	F (14, 118) = 2,708	P=0,0018		WT-Col0 vs. ore1-2/UBI10::BAC2 #2-1	1.488	-11,62 to 14,60	No	ns	>0,9999			Interaction	8989	14	642.1	F (14, 120) = 7,155	P<0,0001			WT-Col0 vs. ore1-2/UBI10::BAC2 #2-1	-14.01	-30,88 to 2,863	No	ns	0.1806
Row Factor	4617	2	2309	F (2, 118) = 42,65	P<0,0001		WT-Col0 vs. ore1-2/UBI10::AAP5 #4-4	-26.77	-41,42 to -12,11	Yes	****	<0,0001			Row Factor	47466	2	23733	F (2, 120) = 264,5	P<0,0001			WT-Col0 vs. ore1-2/UBI10::AAP5 #4-4	-46.49	-63,36 to -29,62	Yes	****	<0,0001
Column Factor	4805	7	686.4	F (7, 118) = 12,68	P<0,0001		WT-Col0 vs. pif5-621	-6.417	-19,53 to 6,692	No	ns	0.8003			Column Factor	7687	7	1098	F (7, 120) = 12,24	P<0,0001			WT-Col0 vs. pif5-621	-15.37	-32,24 to 1,507	No	ns	0.1023
Residual	6388	118	54.13				WT-Col0 vs. pif5-621/Ubi10::BAC2 #2-1	-10.2	-23,31 to 2,909	No	ns	0.2505			Residual	10769	120	89.74					WT-Col0 vs. pif5-621/Ubi10::BAC2 #2-1	-4.783	-21,66 to 12,09	No	ns	0.9878
							WT-Col0 vs. pif5-621/Ubi10::AAP5 #2-1	-12.77	-25,88 to 0,3423	No	ns	0.0622											WT-Col0 vs. pif5-621/Ubi10::AAP5 #1-2	-0.2167	-17,09 to 16,66	No	ns	>0,9999
Data summary							WT/Ubi10::BAC2 #3-6 vs. ore1-2	6.05	-7,059 to 19,16	No	ns	0.8443			Data summary								WT/Ubi10::BAC2 #3-6 vs. ore1-2	-10.8	-27,67 to 6,073	No	ns	0.5032
Number of columns (Column Factor)	8						WT/Ubi10::BAC2 #3-6 vs. ore1-2/UBI10::BAC2 #2-1	11.65	-1,454 to 24,76	No	ns	0.12			Number of columns (Column Factor)	8							WT/Ubi10::BAC2 #3-6 vs. ore1-2/UBI10::BAC2 #2-1	-19.86	-36,73 to -2,987	Yes	**	0.0096
Number of rows (Row Factor)	3						WT/Ubi10::BAC2 #3-6 vs. ore1-2/UBI10::AAP5 #4-4	-16.6	-31,26 to -1,944	Yes	*	0.0149			Number of rows (Row Factor)	3							WT/Ubi10::BAC2 #3-6 vs. ore1-2/UBI10::AAP5 #4-4	-52.34	-69,21 to -35,47	Yes	****	<0,0001
Number of values	142						WT/Ubi10::BAC2 #3-6 vs. pif5-621	3.75	-9,359 to 16,86	No	ns	0.9871			Number of values	144							WT/Ubi10::BAC2 #3-6 vs. pif5-621	-21.22	-38,09 to -4,343	Yes	**	0.0041
							WT/Ubi10::BAC2 #3-6 vs. pif5-621/Ubi10::BAC2 #2-1	-0.03333	-13,14 to 13,08	No	ns	>0,9999											WT/Ubi10::BAC2 #3-6 vs. pif5-621/Ubi10::BAC2 #2-1	-10.63	-27,51 to 6,240	No	ns	0.5237
							WT/Ubi10::BAC2 #3-6 vs. pif5-621/Ubi10::AAP5 #2-1	-2.6	-15,71 to 10,51	No	ns	0.9987											WT/Ubi10::BAC2 #3-6 vs. pif5-621/Ubi10::AAP5 #1-2	-6.067	-22,94 to 10,81	No	ns	0.9537
							ore1-2 vs. ore1-2/UBI10::BAC2 #2-1	5.605	-7,504 to 18,71	No	ns	0.8898											ore1-2 vs. ore1-2/UBI10::BAC2 #2-1	-9.06	-25,93 to 7,813	No	ns	0.7148
							ore1-2 vs. ore1-2/UBI10::AAP5 #4-4	-22.65	-37,31 to -7,994	Yes	***	0.0001											ore1-2 vs. ore1-2/UBI10::AAP5 #4-4	-41.54	-58,41 to -24,67	Yes	****	<0,0001
							ore1-2 vs. pif5-621	-2.3	-15,41 to 10,81	No	ns	0.9994											ore1-2 vs. pif5-621	-10.42	-27,29 to 6,457	No	ns	0.5505
							ore1-2 vs. pif5-621/Ubi10::BAC2 #2-1	-6.083	-19,19 to 7,026	No	ns	0.8405											ore1-2 vs. pif5-621/Ubi10::BAC2 #2-1	0.1667	-16,71 to 17,04	No	ns	>0,9999
							ore1-2 vs. pif5-621/Ubi10::AAP5 #2-1	-8.65	-21,76 to 4,459	No	ns	0.4623											ore1-2 vs. pif5-621/Ubi10::AAP5 #1-2	4.733	-12,14 to 21,61	No	ns	0.9885
							ore1-2/UBI10::BAC2 #2-1 vs. ore1-2/UBI10::AAP5 #4-4	-28.26	-42,91 to -13,60	Yes	****	<0,0001											ore1-2/UBI10::BAC2 #2-1 vs. ore1-2/UBI10::AAP5 #4-4	-32.48	-49,35 to -15,60	Yes	****	<0,0001
							ore1-2/UBI10::BAC2 #2-1 vs. pif5-621	-7.905	-21,01 to 5,204	No	ns	0.5802											ore1-2/UBI10::BAC2 #2-1 vs. pif5-621	-1.356	-18,23 to 15,52	No	ns	>0,9999
							ore1-2/UBI10::BAC2 #2-1 vs. pif5-621/Ubi10::BAC2 #2-1	-11.69	-24,80 to 1,421	No	ns	0.1178											ore1-2/UBI10::BAC2 #2-1 vs. pif5-621/Ubi10::BAC2 #2-1	9.227	-7,646 to 26,10	No	ns	0.6955
							ore1-2/UBI10::BAC2 #2-1 vs. pif5-621/Ubi10::AAP5 #2-1	-14.25	-27,36 to -1,146	Yes	*	0.023											ore1-2/UBI10::BAC2 #2-1 vs. pif5-621/Ubi10::AAP5 #1-2	13.79	-3,080 to 30,67	No	ns	0.1964
							ore1-2/UBI10::AAP5 #4-4 vs. pif5-621	20.35	5,694 to 35,01	Yes	***	0.001											ore1-2/UBI10::AAP5 #4-4 vs. pif5-621	31.12	14,25 to 47,99	Yes	****	<0,0001
							ore1-2/UBI10::AAP5 #4-4 vs. pif5-621/Ubi10::BAC2 #2-1	16.57	1,911 to 31,22	Yes	*	0.0153											ore1-2/UBI10::AAP5 #4-4 vs. pif5-621/Ubi10::BAC2 #2-1	41.71	24,83 to 58,58	Yes	****	<0,0001
							ore1-2/UBI10::AAP5 #4-4 vs. pif5-621/Ubi10::AAP5 #2-1	14	-0,6556 to 28,66	No	ns	0.0723											ore1-2/UBI10::AAP5 #4-4 vs. pif5-621/Ubi10::AAP5 #1-2	46.27	29,40 to 63,14	Yes	****	<0,0001
							pif5-621 vs. pif5-621/Ubi10::BAC2 #2-1	-3.783	-16,89 to 9,326	No	ns	0.9864											pif5-621 vs. pif5-621/Ubi10::BAC2 #2-1	10.58	-6,290 to 27,46	No	ns	0.5299
							pif5-621 vs. pif5-621/Ubi10::AAP5 #2-1	-6.35	-19,46 to 6,759	No	ns	0.8087											pif5-621 vs. pif5-621/Ubi10::AAP5 #1-2	15.15	-1,723 to 32,02	No	ns	0.1126
							pif5-621/Ubi10::BAC2 #2-1 vs. pif5-621/Ubi10::AAP5 #2-1	-2.567	-15,68 to 10,54	No	ns	0.9988											pif5-621/Ubi10::BAC2 #2-1 vs. pif5-621/Ubi10::AAP5 #1-2	4.567	-12,31 to 21,44	No	ns	0.9907
							6d-IDL																6d-IDL
							WT-Col0 vs. WT/Ubi10::BAC2 #3-6	0.1167	-12,99 to 13,23	No	ns	>0,9999											WT-Col0 vs. WT/Ubi10::BAC2 #3-6	0.8833	-15,99 to 17,76	No	ns	>0,9999
							WT-Col0 vs. ore1-2	-0.6	-13,71 to 12,51	No	ns	>0,9999											WT-Col0 vs. ore1-2	-5.35	-22,22 to 11,52	No	ns	0.9767
							WT-Col0 vs. ore1-2/UBI10::BAC2 #2-1	1.917	-11,19 to 15,03	No	ns	0.9998											WT-Col0 vs. ore1-2/UBI10::BAC2 #2-1	-16.37	-33,24 to 0,5024	No	ns	0.0641
							WT-Col0 vs. ore1-2/UBI10::AAP5 #4-4	-2.104	-15,21 to 11,01	No	ns	0.9997											WT-Col0 vs. ore1-2/UBI10::AAP5 #4-4	5.148	-11,73 to 22,02	No	ns	0.9813
							WT-Col0 vs. pif5-621	0.1	-13,01 to 13,21	No	ns	>0,9999											WT-Col0 vs. pif5-621	-6.567	-23,44 to 10,31	No	ns	0.9303
							WT-Col0 vs. pif5-621/Ubi10::BAC2 #2-1	0.55	-12,56 to 13,66	No	ns	>0,9999											WT-Col0 vs. pif5-621/Ubi10::BAC2 #2-1	3.567	-13,31 to 20,44	No	ns	0.998
							WT-Col0 vs. pif5-621/Ubi10::AAP5 #2-1	-9.117	-22,23 to 3,992	No	ns	0.392											WT-Col0 vs. pif5-621/Ubi10::AAP5 #1-2	-8.217	-25,09 to 8,657	No	ns	0.8048
							WT/Ubi10::BAC2 #3-6 vs. ore1-2	-0.7167	-13,83 to 12,39	No	ns	>0,9999											WT/Ubi10::BAC2 #3-6 vs. ore1-2	-6.233	-23,11 to 10,64	No	ns	0.9466
							WT/Ubi10::BAC2 #3-6 vs. ore1-2/UBI10::BAC2 #2-1	1.8	-11,31 to 14,91	No	ns	0.9999											WT/Ubi10::BAC2 #3-6 vs. ore1-2/UBI10::BAC2 #2-1	-17.25	-34,13 to -0,3809	Yes	*	0.0412
							WT/Ubi10::BAC2 #3-6 vs. ore1-2/UBI10::AAP5 #4-4	-2.22	-15,33 to 10,89	No	ns	0.9995											WT/Ubi10::BAC2 #3-6 vs. ore1-2/UBI10::AAP5 #4-4	4.265	-12,61 to 21,14	No	ns	0.9939
							WT/Ubi10::BAC2 #3-6 vs. pif5-621	-0.01667	-13,13 to 13,09	No	ns	>0,9999											WT/Ubi10::BAC2 #3-6 vs. pif5-621	-7.45	-24,32 to 9,423	No	ns	0.8723
							WT/Ubi10::BAC2 #3-6 vs. pif5-621/Ubi10::BAC2 #2-1	0.4333	-12,68 to 13,54	No	ns	>0,9999											WT/Ubi10::BAC2 #3-6 vs. pif5-621/Ubi10::BAC2 #2-1	2.683	-14,19 to 19,56	No	ns	0.9997
							WT/Ubi10::BAC2 #3-6 vs. pif5-621/Ubi10::AAP5 #2-1	-9.233	-22,34 to 3,876	No	ns	0.3752											WT/Ubi10::BAC2 #3-6 vs. pif5-621/Ubi10::AAP5 #1-2	-9.1	-25,97 to 7,773	No	ns	0.7103
							ore1-2 vs. ore1-2/UBI10::BAC2 #2-1	2.517	-10,59 to 15,63	No	ns	0.9989											ore1-2 vs. ore1-2/UBI10::BAC2 #2-1	-11.02	-27,89 to 5,852	No	ns	0.4763
							ore1-2 vs. ore1-2/UBI10::AAP5 #4-4	-1.504	-14,61 to 11,61	No	ns	>0,9999											ore1-2 vs. ore1-2/UBI10::AAP5 #4-4	10.5	-6,375 to 27,37	No	ns	0.5405
							ore1-2 vs. pif5-621	0.7	-12,41 to 13,81	No	ns	>0,9999											ore1-2 vs. pif5-621	-1.217	-18,09 to 15,66	No	ns	>0,9999
							ore1-2 vs. pif5-621/Ubi10::BAC2 #2-1	1.15	-11,96 to 14,26	No	ns	>0,9999											ore1-2 vs. pif5-621/Ubi10::BAC2 #2-1	8.917	-7,957 to 25,79	No	ns	0.7311
							ore1-2 vs. pif5-621/Ubi10::AAP5 #2-1	-8.517	-21,63 to 4,592	No	ns	0.483											ore1-2 vs. pif5-621/Ubi10::AAP5 #1-2	-2.867	-19,74 to 14,01	No	ns	0.9995
							ore1-2/UBI10::BAC2 #2-1 vs. ore1-2/UBI10::AAP5 #4-4	-4.02	-17,13 to 9,089	No	ns	0.9807											ore1-2/UBI10::BAC2 #2-1 vs. ore1-2/UBI10::AAP5 #4-4	21.52	4,646 to 38,39	Yes	**	0.0034
							ore1-2/UBI10::BAC2 #2-1 vs. pif5-621	-1.817	-14,93 to 11,29	No	ns	0.9999											ore1-2/UBI10::BAC2 #2-1 vs. pif5-621	9.804	-7,069 to 26,68	No	ns	0.6263
							ore1-2/UBI10::BAC2 #2-1 vs. pif5-621/Ubi10::BAC2 #2-1	-1.367	-14,48 to 11,74	No	ns	>0,9999											ore1-2/UBI10::BAC2 #2-1 vs. pif5-621/Ubi10::BAC2 #2-1	19.94	3,064 to 36,81	Yes	**	0.0092
							ore1-2/UBI10::BAC2 #2-1 vs. pif5-621/Ubi10::AAP5 #2-1	-11.03	-24,14 to 2,076	No	ns	0.1674											ore1-2/UBI10::BAC2 #2-1 vs. pif5-621/Ubi10::AAP5 #1-2	8.154	-8,719 to 25,03	No	ns	0.8109
							ore1-2/UBI10::AAP5 #4-4 vs. pif5-621	2.204	-10,91 to 15,31	No	ns	0.9995											ore1-2/UBI10::AAP5 #4-4 vs. pif5-621	-11.71	-28,59 to 5,159	No	ns	0.3946
							ore1-2/UBI10::AAP5 #4-4 vs. pif5-621/Ubi10::BAC2 #2-1	2.654	-10,46 to 15,76	No	ns	0.9985											ore1-2/UBI10::AAP5 #4-4 vs. pif5-621/Ubi10::BAC2 #2-1	-1.581	-18,45 to 15,29	No	ns	>0,9999
							ore1-2/UBI10::AAP5 #4-4 vs. pif5-621/Ubi10::AAP5 #2-1	-7.013	-20,12 to 6,096	No	ns	0.7183											ore1-2/UBI10::AAP5 #4-4 vs. pif5-621/Ubi10::AAP5 #1-2	-13.36	-30,24 to 3,509	No	ns	0.2304
							pif5-621 vs. pif5-621/Ubi10::BAC2 #2-1	0.45	-12,66 to 13,56	No	ns	>0,9999											pif5-621 vs. pif5-621/Ubi10::BAC2 #2-1	10.13	-6,740 to 27,01	No	ns	0.5857
							pif5-621 vs. pif5-621/Ubi10::AAP5 #2-1	-9.217	-22,33 to 3,892	No	ns	0.3776											pif5-621 vs. pif5-621/Ubi10::AAP5 #1-2	-1.65	-18,52 to 15,22	No	ns	>0,9999
							pif5-621/Ubi10::BAC2 #2-1 vs. pif5-621/Ubi10::AAP5 #2-1	-9.667	-22,78 to 3,442	No	ns	0.3158											pif5-621/Ubi10::BAC2 #2-1 vs. pif5-621/Ubi10::AAP5 #1-2	-11.78	-28,66 to 5,090	No	ns	0.3868
							9d-IDL																9d-IDL
							WT-Col0 vs. WT/Ubi10::BAC2 #3-6	-6.383	-19,49 to 6,726	No	ns	0.8046											WT-Col0 vs. WT/Ubi10::BAC2 #3-6	15.5	-1,373 to 32,37	No	ns	0.0963
							WT-Col0 vs. ore1-2	0.1833	-12,93 to 13,29	No	ns	>0,9999											WT-Col0 vs. ore1-2	-0.5	-17,37 to 16,37	No	ns	>0,9999
							WT-Col0 vs. ore1-2/UBI10::BAC2 #2-1	-6.204	-19,31 to 6,905	No	ns	0.8265											WT-Col0 vs. ore1-2/UBI10::BAC2 #2-1	-3.595	-20,47 to 13,28	No	ns	0.9979
							WT-Col0 vs. ore1-2/UBI10::AAP5 #4-4	-26.24	-39,35 to -13,13	Yes	****	<0,0001											WT-Col0 vs. ore1-2/UBI10::AAP5 #4-4	-3.22	-20,09 to 13,65	No	ns	0.999
							WT-Col0 vs. pif5-621	-0.1667	-13,28 to 12,94	No	ns	>0,9999											WT-Col0 vs. pif5-621	-2.067	-18,94 to 14,81	No	ns	>0,9999
							WT-Col0 vs. pif5-621/Ubi10::BAC2 #2-1	-4	-17,11 to 9,109	No	ns	0.9812											WT-Col0 vs. pif5-621/Ubi10::BAC2 #2-1	10.47	-6,407 to 27,34	No	ns	0.5443
							WT-Col0 vs. pif5-621/Ubi10::AAP5 #2-1	-14.95	-28,06 to -1,841	Yes	*	0.0138											WT-Col0 vs. pif5-621/Ubi10::AAP5 #1-2	17.8	0,9267 to 34,67	Yes	*	0.0309
							WT/Ubi10::BAC2 #3-6 vs. ore1-2	6.567	-6,542 to 19,68	No	ns	0.7808											WT/Ubi10::BAC2 #3-6 vs. ore1-2	-16	-32,87 to 0,8733	No	ns	0.0765
							WT/Ubi10::BAC2 #3-6 vs. ore1-2/UBI10::BAC2 #2-1	0.1797	-12,93 to 13,29	No	ns	>0,9999											WT/Ubi10::BAC2 #3-6 vs. ore1-2/UBI10::BAC2 #2-1	-19.1	-35,97 to -2,222	Yes	*	0.015
							WT/Ubi10::BAC2 #3-6 vs. ore1-2/UBI10::AAP5 #4-4	-19.86	-32,97 to -6,747	Yes	***	0.0002											WT/Ubi10::BAC2 #3-6 vs. ore1-2/UBI10::AAP5 #4-4	-18.72	-35,59 to -1,847	Yes	*	0.0186
							WT/Ubi10::BAC2 #3-6 vs. pif5-621	6.217	-6,892 to 19,33	No	ns	0.825											WT/Ubi10::BAC2 #3-6 vs. pif5-621	-17.57	-34,44 to -0,6934	Yes	*	0.035
							WT/Ubi10::BAC2 #3-6 vs. pif5-621/Ubi10::BAC2 #2-1	2.383	-10,73 to 15,49	No	ns	0.9992											WT/Ubi10::BAC2 #3-6 vs. pif5-621/Ubi10::BAC2 #2-1	-5.033	-21,91 to 11,84	No	ns	0.9836
							WT/Ubi10::BAC2 #3-6 vs. pif5-621/Ubi10::AAP5 #2-1	-8.567	-21,68 to 4,542	No	ns	0.4752											WT/Ubi10::BAC2 #3-6 vs. pif5-621/Ubi10::AAP5 #1-2	2.3	-14,57 to 19,17	No	ns	0.9999
							ore1-2 vs. ore1-2/UBI10::BAC2 #2-1	-6.387	-19,50 to 6,722	No	ns	0.8041											ore1-2 vs. ore1-2/UBI10::BAC2 #2-1	-3.095	-19,97 to 13,78	No	ns	0.9992
							ore1-2 vs. ore1-2/UBI10::AAP5 #4-4	-26.42	-39,53 to -13,31	Yes	****	<0,0001											ore1-2 vs. ore1-2/UBI10::AAP5 #4-4	-2.72	-19,59 to 14,15	No	ns	0.9997
							ore1-2 vs. pif5-621	-0.35	-13,46 to 12,76	No	ns	>0,9999											ore1-2 vs. pif5-621	-1.567	-18,44 to 15,31	No	ns	>0,9999
							ore1-2 vs. pif5-621/Ubi10::BAC2 #2-1	-4.183	-17,29 to 8,926	No	ns	0.9758											ore1-2 vs. pif5-621/Ubi10::BAC2 #2-1	10.97	-5,907 to 27,84	No	ns	0.4828
							ore1-2 vs. pif5-621/Ubi10::AAP5 #2-1	-15.13	-28,24 to -2,024	Yes	*	0.0121											ore1-2 vs. pif5-621/Ubi10::AAP5 #1-2	18.3	1,427 to 35,17	Yes	*	0.0236
							ore1-2/UBI10::BAC2 #2-1 vs. ore1-2/UBI10::AAP5 #4-4	-20.04	-33,14 to -6,927	Yes	***	0.0002											ore1-2/UBI10::BAC2 #2-1 vs. ore1-2/UBI10::AAP5 #4-4	0.375	-16,50 to 17,25	No	ns	>0,9999
							ore1-2/UBI10::BAC2 #2-1 vs. pif5-621	6.037	-7,072 to 19,15	No	ns	0.8457											ore1-2/UBI10::BAC2 #2-1 vs. pif5-621	1.529	-15,34 to 18,40	No	ns	>0,9999
							ore1-2/UBI10::BAC2 #2-1 vs. pif5-621/Ubi10::BAC2 #2-1	2.204	-10,91 to 15,31	No	ns	0.9995											ore1-2/UBI10::BAC2 #2-1 vs. pif5-621/Ubi10::BAC2 #2-1	14.06	-2,811 to 30,94	No	ns	0.177
							ore1-2/UBI10::BAC2 #2-1 vs. pif5-621/Ubi10::AAP5 #2-1	-8.746	-21,86 to 4,363	No	ns	0.4474											ore1-2/UBI10::BAC2 #2-1 vs. pif5-621/Ubi10::AAP5 #1-2	21.4	4,522 to 38,27	Yes	**	0.0037
							ore1-2/UBI10::AAP5 #4-4 vs. pif5-621	26.07	12,96 to 39,18	Yes	****	<0,0001											ore1-2/UBI10::AAP5 #4-4 vs. pif5-621	1.154	-15,72 to 18,03	No	ns	>0,9999
							ore1-2/UBI10::AAP5 #4-4 vs. pif5-621/Ubi10::BAC2 #2-1	22.24	9,131 to 35,35	Yes	****	<0,0001											ore1-2/UBI10::AAP5 #4-4 vs. pif5-621/Ubi10::BAC2 #2-1	13.69	-3,186 to 30,56	No	ns	0.2045
							ore1-2/UBI10::AAP5 #4-4 vs. pif5-621/Ubi10::AAP5 #2-1	11.29	-1,819 to 24,40	No	ns	0.1464											ore1-2/UBI10::AAP5 #4-4 vs. pif5-621/Ubi10::AAP5 #1-2	21.02	4,147 to 37,89	Yes	**	0.0047
							pif5-621 vs. pif5-621/Ubi10::BAC2 #2-1	-3.833	-16,94 to 9,276	No	ns	0.9853											pif5-621 vs. pif5-621/Ubi10::BAC2 #2-1	12.53	-4,340 to 29,41	No	ns	0.3069
							pif5-621 vs. pif5-621/Ubi10::AAP5 #2-1	-14.78	-27,89 to -1,674	Yes	*	0.0157											pif5-621 vs. pif5-621/Ubi10::AAP5 #1-2	19.87	2,993 to 36,74	Yes	**	0.0096
							pif5-621/Ubi10::BAC2 #2-1 vs. pif5-621/Ubi10::AAP5 #2-1	-10.95	-24,06 to 2,159	No	ns	0.1746											pif5-621/Ubi10::BAC2 #2-1 vs. pif5-621/Ubi10::AAP5 #1-2	7.333	-9,540 to 24,21	No	ns	0.8812
							Test details	Predicted (LS) Mean 1	Predicted (LS) Mean 2	Predicted (LS) Mean diff,	SE of diff,	N1	N2		q		q	DF		q	DF		Test details	Mean 1	Mean 2	Mean diff,	SE of diff,	N1	N2	q	DF
							Light																Light
							WT-Col0 vs. WT/Ubi10::BAC2 #3-6	11.07	21.23	-10.17	4.248	6	6		3.385		3.385	118		3.385	118		WT-Col0 vs. WT/Ubi10::BAC2 #3-6	57.38	51.53	5.85	5.469	6	6	1.513	120
							WT-Col0 vs. ore1-2	11.07	15.18	-4.117	4.248	6	6		1.371		1.371	118		1.371	118		WT-Col0 vs. ore1-2	57.38	62.33	-4.95	5.469	6	6	1.28	120
							WT-Col0 vs. ore1-2/UBI10::BAC2 #2-1	11.07	9.579	1.488	4.248	6	6		0.4954		0.4954	118		0.4954	118		WT-Col0 vs. ore1-2/UBI10::BAC2 #2-1	57.38	71.39	-14.01	5.469	6	6	3.623	120
							WT-Col0 vs. ore1-2/UBI10::AAP5 #4-4	11.07	37.83	-26.77	4.749	6	4		7.971		7.971	118		7.971	118		WT-Col0 vs. ore1-2/UBI10::AAP5 #4-4	57.38	103.9	-46.49	5.469	6	6	12.02	120
							WT-Col0 vs. pif5-621	11.07	17.48	-6.417	4.248	6	6		2.136		2.136	118		2.136	118		WT-Col0 vs. pif5-621	57.38	72.75	-15.37	5.469	6	6	3.973	120
							WT-Col0 vs. pif5-621/Ubi10::BAC2 #2-1	11.07	21.27	-10.2	4.248	6	6		3.396		3.396	118		3.396	118		WT-Col0 vs. pif5-621/Ubi10::BAC2 #2-1	57.38	62.17	-4.783	5.469	6	6	1.237	120
							WT-Col0 vs. pif5-621/Ubi10::AAP5 #2-1	11.07	23.83	-12.77	4.248	6	6		4.25		4.25	118		4.25	118		WT-Col0 vs. pif5-621/Ubi10::AAP5 #1-2	57.38	57.6	-0.2167	5.469	6	6	0.05602	120
							WT/Ubi10::BAC2 #3-6 vs. ore1-2	21.23	15.18	6.05	4.248	6	6		2.014		2.014	118		2.014	118		WT/Ubi10::BAC2 #3-6 vs. ore1-2	51.53	62.33	-10.8	5.469	6	6	2.793	120
							WT/Ubi10::BAC2 #3-6 vs. ore1-2/UBI10::BAC2 #2-1	21.23	9.579	11.65	4.248	6	6		3.88		3.88	118		3.88	118		WT/Ubi10::BAC2 #3-6 vs. ore1-2/UBI10::BAC2 #2-1	51.53	71.39	-19.86	5.469	6	6	5.135	120
							WT/Ubi10::BAC2 #3-6 vs. ore1-2/UBI10::AAP5 #4-4	21.23	37.83	-16.6	4.749	6	4		4.943		4.943	118		4.943	118		WT/Ubi10::BAC2 #3-6 vs. ore1-2/UBI10::AAP5 #4-4	51.53	103.9	-52.34	5.469	6	6	13.53	120
							WT/Ubi10::BAC2 #3-6 vs. pif5-621	21.23	17.48	3.75	4.248	6	6		1.248		1.248	118		1.248	118		WT/Ubi10::BAC2 #3-6 vs. pif5-621	51.53	72.75	-21.22	5.469	6	6	5.486	120
							WT/Ubi10::BAC2 #3-6 vs. pif5-621/Ubi10::BAC2 #2-1	21.23	21.27	-0.03333	4.248	6	6		0.0111		0.0111	118		0.0111	118		WT/Ubi10::BAC2 #3-6 vs. pif5-621/Ubi10::BAC2 #2-1	51.53	62.17	-10.63	5.469	6	6	2.75	120
							WT/Ubi10::BAC2 #3-6 vs. pif5-621/Ubi10::AAP5 #2-1	21.23	23.83	-2.6	4.248	6	6		0.8656		0.8656	118		0.8656	118		WT/Ubi10::BAC2 #3-6 vs. pif5-621/Ubi10::AAP5 #1-2	51.53	57.6	-6.067	5.469	6	6	1.569	120
							ore1-2 vs. ore1-2/UBI10::BAC2 #2-1	15.18	9.579	5.605	4.248	6	6		1.866		1.866	118		1.866	118		ore1-2 vs. ore1-2/UBI10::BAC2 #2-1	62.33	71.39	-9.06	5.469	6	6	2.343	120
							ore1-2 vs. ore1-2/UBI10::AAP5 #4-4	15.18	37.83	-22.65	4.749	6	4		6.745		6.745	118		6.745	118		ore1-2 vs. ore1-2/UBI10::AAP5 #4-4	62.33	103.9	-41.54	5.469	6	6	10.74	120
							ore1-2 vs. pif5-621	15.18	17.48	-2.3	4.248	6	6		0.7657		0.7657	118		0.7657	118		ore1-2 vs. pif5-621	62.33	72.75	-10.42	5.469	6	6	2.693	120
							ore1-2 vs. pif5-621/Ubi10::BAC2 #2-1	15.18	21.27	-6.083	4.248	6	6		2.025		2.025	118		2.025	118		ore1-2 vs. pif5-621/Ubi10::BAC2 #2-1	62.33	62.17	0.1667	5.469	6	6	0.0431	120
							ore1-2 vs. pif5-621/Ubi10::AAP5 #2-1	15.18	23.83	-8.65	4.248	6	6		2.88		2.88	118		2.88	118		ore1-2 vs. pif5-621/Ubi10::AAP5 #1-2	62.33	57.6	4.733	5.469	6	6	1.224	120
							ore1-2/UBI10::BAC2 #2-1 vs. ore1-2/UBI10::AAP5 #4-4	9.579	37.83	-28.26	4.749	6	4		8.414		8.414	118		8.414	118		ore1-2/UBI10::BAC2 #2-1 vs. ore1-2/UBI10::AAP5 #4-4	71.39	103.9	-32.48	5.469	6	6	8.398	120
							ore1-2/UBI10::BAC2 #2-1 vs. pif5-621	9.579	17.48	-7.905	4.248	6	6		2.632		2.632	118		2.632	118		ore1-2/UBI10::BAC2 #2-1 vs. pif5-621	71.39	72.75	-1.356	5.469	6	6	0.3507	120
							ore1-2/UBI10::BAC2 #2-1 vs. pif5-621/Ubi10::BAC2 #2-1	9.579	21.27	-11.69	4.248	6	6		3.891		3.891	118		3.891	118		ore1-2/UBI10::BAC2 #2-1 vs. pif5-621/Ubi10::BAC2 #2-1	71.39	62.17	9.227	5.469	6	6	2.386	120
							ore1-2/UBI10::BAC2 #2-1 vs. pif5-621/Ubi10::AAP5 #2-1	9.579	23.83	-14.25	4.248	6	6		4.746		4.746	118		4.746	118		ore1-2/UBI10::BAC2 #2-1 vs. pif5-621/Ubi10::AAP5 #1-2	71.39	57.6	13.79	5.469	6	6	3.567	120
							ore1-2/UBI10::AAP5 #4-4 vs. pif5-621	37.83	17.48	20.35	4.749	4	6		6.06		6.06	118		6.06	118		ore1-2/UBI10::AAP5 #4-4 vs. pif5-621	103.9	72.75	31.12	5.469	6	6	8.047	120
							ore1-2/UBI10::AAP5 #4-4 vs. pif5-621/Ubi10::BAC2 #2-1	37.83	21.27	16.57	4.749	4	6		4.933		4.933	118		4.933	118		ore1-2/UBI10::AAP5 #4-4 vs. pif5-621/Ubi10::BAC2 #2-1	103.9	62.17	41.71	5.469	6	6	10.78	120
							ore1-2/UBI10::AAP5 #4-4 vs. pif5-621/Ubi10::AAP5 #2-1	37.83	23.83	14	4.749	4	6		4.169		4.169	118		4.169	118		ore1-2/UBI10::AAP5 #4-4 vs. pif5-621/Ubi10::AAP5 #1-2	103.9	57.6	46.27	5.469	6	6	11.96	120
							pif5-621 vs. pif5-621/Ubi10::BAC2 #2-1	17.48	21.27	-3.783	4.248	6	6		1.26		1.26	118		1.26	118		pif5-621 vs. pif5-621/Ubi10::BAC2 #2-1	72.75	62.17	10.58	5.469	6	6	2.737	120
							pif5-621 vs. pif5-621/Ubi10::AAP5 #2-1	17.48	23.83	-6.35	4.248	6	6		2.114		2.114	118		2.114	118		pif5-621 vs. pif5-621/Ubi10::AAP5 #1-2	72.75	57.6	15.15	5.469	6	6	3.917	120
							pif5-621/Ubi10::BAC2 #2-1 vs. pif5-621/Ubi10::AAP5 #2-1	21.27	23.83	-2.567	4.248	6	6		0.8545		0.8545	118		0.8545	118		pif5-621/Ubi10::BAC2 #2-1 vs. pif5-621/Ubi10::AAP5 #1-2	62.17	57.6	4.567	5.469	6	6	1.181	120
							6d-IDL																6d-IDL
							WT-Col0 vs. WT/Ubi10::BAC2 #3-6	4.567	4.45	0.1167	4.248	6	6		0.03884		0.03884	118		0.03884	118		WT-Col0 vs. WT/Ubi10::BAC2 #3-6	28.93	28.05	0.8833	5.469	6	6	0.2284	120
							WT-Col0 vs. ore1-2	4.567	5.167	-0.6	4.248	6	6		0.1998		0.1998	118		0.1998	118		WT-Col0 vs. ore1-2	28.93	34.28	-5.35	5.469	6	6	1.383	120
							WT-Col0 vs. ore1-2/UBI10::BAC2 #2-1	4.567	2.65	1.917	4.248	6	6		0.6381		0.6381	118		0.6381	118		WT-Col0 vs. ore1-2/UBI10::BAC2 #2-1	28.93	45.3	-16.37	5.469	6	6	4.233	120
							WT-Col0 vs. ore1-2/UBI10::AAP5 #4-4	4.567	6.67	-2.104	4.248	6	6		0.7004		0.7004	118		0.7004	118		WT-Col0 vs. ore1-2/UBI10::AAP5 #4-4	28.93	23.79	5.148	5.469	6	6	1.331	120
							WT-Col0 vs. pif5-621	4.567	4.467	0.1	4.248	6	6		0.03329		0.03329	118		0.03329	118		WT-Col0 vs. pif5-621	28.93	35.5	-6.567	5.469	6	6	1.698	120
							WT-Col0 vs. pif5-621/Ubi10::BAC2 #2-1	4.567	4.017	0.55	4.248	6	6		0.1831		0.1831	118		0.1831	118		WT-Col0 vs. pif5-621/Ubi10::BAC2 #2-1	28.93	25.37	3.567	5.469	6	6	0.9223	120
							WT-Col0 vs. pif5-621/Ubi10::AAP5 #2-1	4.567	13.68	-9.117	4.248	6	6		3.035		3.035	118		3.035	118		WT-Col0 vs. pif5-621/Ubi10::AAP5 #1-2	28.93	37.15	-8.217	5.469	6	6	2.125	120
							WT/Ubi10::BAC2 #3-6 vs. ore1-2	4.45	5.167	-0.7167	4.248	6	6		0.2386		0.2386	118		0.2386	118		WT/Ubi10::BAC2 #3-6 vs. ore1-2	28.05	34.28	-6.233	5.469	6	6	1.612	120
							WT/Ubi10::BAC2 #3-6 vs. ore1-2/UBI10::BAC2 #2-1	4.45	2.65	1.8	4.248	6	6		0.5992		0.5992	118		0.5992	118		WT/Ubi10::BAC2 #3-6 vs. ore1-2/UBI10::BAC2 #2-1	28.05	45.3	-17.25	5.469	6	6	4.462	120
							WT/Ubi10::BAC2 #3-6 vs. ore1-2/UBI10::AAP5 #4-4	4.45	6.67	-2.22	4.248	6	6		0.7392		0.7392	118		0.7392	118		WT/Ubi10::BAC2 #3-6 vs. ore1-2/UBI10::AAP5 #4-4	28.05	23.79	4.265	5.469	6	6	1.103	120
							WT/Ubi10::BAC2 #3-6 vs. pif5-621	4.45	4.467	-0.01667	4.248	6	6		0.005549		0.005549	118		0.005549	118		WT/Ubi10::BAC2 #3-6 vs. pif5-621	28.05	35.5	-7.45	5.469	6	6	1.926	120
							WT/Ubi10::BAC2 #3-6 vs. pif5-621/Ubi10::BAC2 #2-1	4.45	4.017	0.4333	4.248	6	6		0.1443		0.1443	118		0.1443	118		WT/Ubi10::BAC2 #3-6 vs. pif5-621/Ubi10::BAC2 #2-1	28.05	25.37	2.683	5.469	6	6	0.6938	120
							WT/Ubi10::BAC2 #3-6 vs. pif5-621/Ubi10::AAP5 #2-1	4.45	13.68	-9.233	4.248	6	6		3.074		3.074	118		3.074	118		WT/Ubi10::BAC2 #3-6 vs. pif5-621/Ubi10::AAP5 #1-2	28.05	37.15	-9.1	5.469	6	6	2.353	120
							ore1-2 vs. ore1-2/UBI10::BAC2 #2-1	5.167	2.65	2.517	4.248	6	6		0.8378		0.8378	118		0.8378	118		ore1-2 vs. ore1-2/UBI10::BAC2 #2-1	34.28	45.3	-11.02	5.469	6	6	2.85	120
							ore1-2 vs. ore1-2/UBI10::AAP5 #4-4	5.167	6.67	-1.504	4.248	6	6		0.5006		0.5006	118		0.5006	118		ore1-2 vs. ore1-2/UBI10::AAP5 #4-4	34.28	23.79	10.5	5.469	6	6	2.715	120
							ore1-2 vs. pif5-621	5.167	4.467	0.7	4.248	6	6		0.233		0.233	118		0.233	118		ore1-2 vs. pif5-621	34.28	35.5	-1.217	5.469	6	6	0.3146	120
							ore1-2 vs. pif5-621/Ubi10::BAC2 #2-1	5.167	4.017	1.15	4.248	6	6		0.3829		0.3829	118		0.3829	118		ore1-2 vs. pif5-621/Ubi10::BAC2 #2-1	34.28	25.37	8.917	5.469	6	6	2.306	120
							ore1-2 vs. pif5-621/Ubi10::AAP5 #2-1	5.167	13.68	-8.517	4.248	6	6		2.835		2.835	118		2.835	118		ore1-2 vs. pif5-621/Ubi10::AAP5 #1-2	34.28	37.15	-2.867	5.469	6	6	0.7412	120
							ore1-2/UBI10::BAC2 #2-1 vs. ore1-2/UBI10::AAP5 #4-4	2.65	6.67	-4.02	4.248	6	6		1.338		1.338	118		1.338	118		ore1-2/UBI10::BAC2 #2-1 vs. ore1-2/UBI10::AAP5 #4-4	45.3	23.79	21.52	5.469	6	6	5.564	120
							ore1-2/UBI10::BAC2 #2-1 vs. pif5-621	2.65	4.467	-1.817	4.248	6	6		0.6048		0.6048	118		0.6048	118		ore1-2/UBI10::BAC2 #2-1 vs. pif5-621	45.3	35.5	9.804	5.469	6	6	2.535	120
							ore1-2/UBI10::BAC2 #2-1 vs. pif5-621/Ubi10::BAC2 #2-1	2.65	4.017	-1.367	4.248	6	6		0.4549		0.4549	118		0.4549	118		ore1-2/UBI10::BAC2 #2-1 vs. pif5-621/Ubi10::BAC2 #2-1	45.3	25.37	19.94	5.469	6	6	5.155	120
							ore1-2/UBI10::BAC2 #2-1 vs. pif5-621/Ubi10::AAP5 #2-1	2.65	13.68	-11.03	4.248	6	6		3.673		3.673	118		3.673	118		ore1-2/UBI10::BAC2 #2-1 vs. pif5-621/Ubi10::AAP5 #1-2	45.3	37.15	8.154	5.469	6	6	2.108	120
							ore1-2/UBI10::AAP5 #4-4 vs. pif5-621	6.67	4.467	2.204	4.248	6	6		0.7337		0.7337	118		0.7337	118		ore1-2/UBI10::AAP5 #4-4 vs. pif5-621	23.79	35.5	-11.71	5.469	6	6	3.029	120
							ore1-2/UBI10::AAP5 #4-4 vs. pif5-621/Ubi10::BAC2 #2-1	6.67	4.017	2.654	4.248	6	6		0.8835		0.8835	118		0.8835	118		ore1-2/UBI10::AAP5 #4-4 vs. pif5-621/Ubi10::BAC2 #2-1	23.79	25.37	-1.581	5.469	6	6	0.4089	120
							ore1-2/UBI10::AAP5 #4-4 vs. pif5-621/Ubi10::AAP5 #2-1	6.67	13.68	-7.013	4.248	6	6		2.335		2.335	118		2.335	118		ore1-2/UBI10::AAP5 #4-4 vs. pif5-621/Ubi10::AAP5 #1-2	23.79	37.15	-13.36	5.469	6	6	3.456	120
							pif5-621 vs. pif5-621/Ubi10::BAC2 #2-1	4.467	4.017	0.45	4.248	6	6		0.1498		0.1498	118		0.1498	118		pif5-621 vs. pif5-621/Ubi10::BAC2 #2-1	35.5	25.37	10.13	5.469	6	6	2.62	120
							pif5-621 vs. pif5-621/Ubi10::AAP5 #2-1	4.467	13.68	-9.217	4.248	6	6		3.068		3.068	118		3.068	118		pif5-621 vs. pif5-621/Ubi10::AAP5 #1-2	35.5	37.15	-1.65	5.469	6	6	0.4266	120
							pif5-621/Ubi10::BAC2 #2-1 vs. pif5-621/Ubi10::AAP5 #2-1	4.017	13.68	-9.667	4.248	6	6		3.218		3.218	118		3.218	118		pif5-621/Ubi10::BAC2 #2-1 vs. pif5-621/Ubi10::AAP5 #1-2	25.37	37.15	-11.78	5.469	6	6	3.047	120
							9d-IDL																9d-IDL
							WT-Col0 vs. WT/Ubi10::BAC2 #3-6	3.767	10.15	-6.383	4.248	6	6		2.125		2.125	118		2.125	118		WT-Col0 vs. WT/Ubi10::BAC2 #3-6	30.47	14.97	15.5	5.469	6	6	4.008	120
							WT-Col0 vs. ore1-2	3.767	3.583	0.1833	4.248	6	6		0.06104		0.06104	118		0.06104	118		WT-Col0 vs. ore1-2	30.47	30.97	-0.5	5.469	6	6	0.1293	120
							WT-Col0 vs. ore1-2/UBI10::BAC2 #2-1	3.767	9.97	-6.204	4.248	6	6		2.065		2.065	118		2.065	118		WT-Col0 vs. ore1-2/UBI10::BAC2 #2-1	30.47	34.06	-3.595	5.469	6	6	0.9297	120
							WT-Col0 vs. ore1-2/UBI10::AAP5 #4-4	3.767	30.01	-26.24	4.248	6	6		8.736		8.736	118		8.736	118		WT-Col0 vs. ore1-2/UBI10::AAP5 #4-4	30.47	33.69	-3.22	5.469	6	6	0.8327	120
							WT-Col0 vs. pif5-621	3.767	3.933	-0.1667	4.248	6	6		0.05549		0.05549	118		0.05549	118		WT-Col0 vs. pif5-621	30.47	32.53	-2.067	5.469	6	6	0.5344	120
							WT-Col0 vs. pif5-621/Ubi10::BAC2 #2-1	3.767	7.767	-4	4.248	6	6		1.332		1.332	118		1.332	118		WT-Col0 vs. pif5-621/Ubi10::BAC2 #2-1	30.47	20	10.47	5.469	6	6	2.706	120
							WT-Col0 vs. pif5-621/Ubi10::AAP5 #2-1	3.767	18.72	-14.95	4.248	6	6		4.977		4.977	118		4.977	118		WT-Col0 vs. pif5-621/Ubi10::AAP5 #1-2	30.47	12.67	17.8	5.469	6	6	4.603	120
							WT/Ubi10::BAC2 #3-6 vs. ore1-2	10.15	3.583	6.567	4.248	6	6		2.186		2.186	118		2.186	118		WT/Ubi10::BAC2 #3-6 vs. ore1-2	14.97	30.97	-16	5.469	6	6	4.137	120
							WT/Ubi10::BAC2 #3-6 vs. ore1-2/UBI10::BAC2 #2-1	10.15	9.97	0.1797	4.248	6	6		0.05982		0.05982	118		0.05982	118		WT/Ubi10::BAC2 #3-6 vs. ore1-2/UBI10::BAC2 #2-1	14.97	34.06	-19.1	5.469	6	6	4.938	120
							WT/Ubi10::BAC2 #3-6 vs. ore1-2/UBI10::AAP5 #4-4	10.15	30.01	-19.86	4.248	6	6		6.611		6.611	118		6.611	118		WT/Ubi10::BAC2 #3-6 vs. ore1-2/UBI10::AAP5 #4-4	14.97	33.69	-18.72	5.469	6	6	4.841	120
							WT/Ubi10::BAC2 #3-6 vs. pif5-621	10.15	3.933	6.217	4.248	6	6		2.07		2.07	118		2.07	118		WT/Ubi10::BAC2 #3-6 vs. pif5-621	14.97	32.53	-17.57	5.469	6	6	4.542	120
							WT/Ubi10::BAC2 #3-6 vs. pif5-621/Ubi10::BAC2 #2-1	10.15	7.767	2.383	4.248	6	6		0.7935		0.7935	118		0.7935	118		WT/Ubi10::BAC2 #3-6 vs. pif5-621/Ubi10::BAC2 #2-1	14.97	20	-5.033	5.469	6	6	1.301	120
							WT/Ubi10::BAC2 #3-6 vs. pif5-621/Ubi10::AAP5 #2-1	10.15	18.72	-8.567	4.248	6	6		2.852		2.852	118		2.852	118		WT/Ubi10::BAC2 #3-6 vs. pif5-621/Ubi10::AAP5 #1-2	14.97	12.67	2.3	5.469	6	6	0.5947	120
							ore1-2 vs. ore1-2/UBI10::BAC2 #2-1	3.583	9.97	-6.387	4.248	6	6		2.126		2.126	118		2.126	118		ore1-2 vs. ore1-2/UBI10::BAC2 #2-1	30.97	34.06	-3.095	5.469	6	6	0.8004	120
							ore1-2 vs. ore1-2/UBI10::AAP5 #4-4	3.583	30.01	-26.42	4.248	6	6		8.797		8.797	118		8.797	118		ore1-2 vs. ore1-2/UBI10::AAP5 #4-4	30.97	33.69	-2.72	5.469	6	6	0.7034	120
							ore1-2 vs. pif5-621	3.583	3.933	-0.35	4.248	6	6		0.1165		0.1165	118		0.1165	118		ore1-2 vs. pif5-621	30.97	32.53	-1.567	5.469	6	6	0.4051	120
							ore1-2 vs. pif5-621/Ubi10::BAC2 #2-1	3.583	7.767	-4.183	4.248	6	6		1.393		1.393	118		1.393	118		ore1-2 vs. pif5-621/Ubi10::BAC2 #2-1	30.97	20	10.97	5.469	6	6	2.836	120
							ore1-2 vs. pif5-621/Ubi10::AAP5 #2-1	3.583	18.72	-15.13	4.248	6	6		5.038		5.038	118		5.038	118		ore1-2 vs. pif5-621/Ubi10::AAP5 #1-2	30.97	12.67	18.3	5.469	6	6	4.732	120
							ore1-2/UBI10::BAC2 #2-1 vs. ore1-2/UBI10::AAP5 #4-4	9.97	30.01	-20.04	4.248	6	6		6.67		6.67	118		6.67	118		ore1-2/UBI10::BAC2 #2-1 vs. ore1-2/UBI10::AAP5 #4-4	34.06	33.69	0.375	5.469	6	6	0.09697	120
							ore1-2/UBI10::BAC2 #2-1 vs. pif5-621	9.97	3.933	6.037	4.248	6	6		2.01		2.01	118		2.01	118		ore1-2/UBI10::BAC2 #2-1 vs. pif5-621	34.06	32.53	1.529	5.469	6	6	0.3953	120
							ore1-2/UBI10::BAC2 #2-1 vs. pif5-621/Ubi10::BAC2 #2-1	9.97	7.767	2.204	4.248	6	6		0.7337		0.7337	118		0.7337	118		ore1-2/UBI10::BAC2 #2-1 vs. pif5-621/Ubi10::BAC2 #2-1	34.06	20	14.06	5.469	6	6	3.636	120
							ore1-2/UBI10::BAC2 #2-1 vs. pif5-621/Ubi10::AAP5 #2-1	9.97	18.72	-8.746	4.248	6	6		2.912		2.912	118		2.912	118		ore1-2/UBI10::BAC2 #2-1 vs. pif5-621/Ubi10::AAP5 #1-2	34.06	12.67	21.4	5.469	6	6	5.532	120
							ore1-2/UBI10::AAP5 #4-4 vs. pif5-621	30.01	3.933	26.07	4.248	6	6		8.68		8.68	118		8.68	118		ore1-2/UBI10::AAP5 #4-4 vs. pif5-621	33.69	32.53	1.154	5.469	6	6	0.2983	120
							ore1-2/UBI10::AAP5 #4-4 vs. pif5-621/Ubi10::BAC2 #2-1	30.01	7.767	22.24	4.248	6	6		7.404		7.404	118		7.404	118		ore1-2/UBI10::AAP5 #4-4 vs. pif5-621/Ubi10::BAC2 #2-1	33.69	20	13.69	5.469	6	6	3.539	120
							ore1-2/UBI10::AAP5 #4-4 vs. pif5-621/Ubi10::AAP5 #2-1	30.01	18.72	11.29	4.248	6	6		3.759		3.759	118		3.759	118		ore1-2/UBI10::AAP5 #4-4 vs. pif5-621/Ubi10::AAP5 #1-2	33.69	12.67	21.02	5.469	6	6	5.435	120
							pif5-621 vs. pif5-621/Ubi10::BAC2 #2-1	3.933	7.767	-3.833	4.248	6	6		1.276		1.276	118		1.276	118		pif5-621 vs. pif5-621/Ubi10::BAC2 #2-1	32.53	20	12.53	5.469	6	6	3.241	120
							pif5-621 vs. pif5-621/Ubi10::AAP5 #2-1	3.933	18.72	-14.78	4.248	6	6		4.922		4.922	118		4.922	118		pif5-621 vs. pif5-621/Ubi10::AAP5 #1-2	32.53	12.67	19.87	5.469	6	6	5.137	120
							pif5-621/Ubi10::BAC2 #2-1 vs. pif5-621/Ubi10::AAP5 #2-1	7.767	18.72	-10.95	4.248	6	6		3.646		3.646	118		3.646	118		pif5-621/Ubi10::BAC2 #2-1 vs. pif5-621/Ubi10::AAP5 #1-2	20	12.67	7.333	5.469	6	6	1.896	120

## Sheet: Supp.Fig3b-c
	WT			pif5-621			ore1-2			WT/UBI10::AAP5 #1-3			pif5-621 /UBI10::AAP5 #1-2			ore1-2 /Ubi10::AAP5 #4-4			WT/UBI10::BAC1 #1-1			pif5-621/UBI10::BAC1 #4-1			ore1-2/UBI10::BAC1 #4-1			WT/UBI10::BAC2 #3-6			pif5-621/UBI10::BAC2 #2-1			ore1-2/UBI10::BAC2 #2-1
% dead leaves	43.3333	42.8571	44.4444	29.1667	27.5862	23.0769	36	25	25.9259	62.069	46.4286	59.2593	52	42.8571	42.3077	57.1429	46.1538	51.8518	52	65.2174	55.5556	54.5455	52	54.1667	61.9048	60	54.1667	53.8462	65.3846	56	61.9048	65.2174	62.5	50	56	65.2174
	WT			pif5-621			ore1-2			WT/UBI10::AAP5 #1-3			pif5-621 /UBI10::AAP5 #1-2			ore1-2 /Ubi10::AAP5 #4-4			WT/UBI10::BAC1 #1-1			pif5-621/UBI10::BAC1 #4-1			ore1-2/UBI10::BAC1 #4-1			WT/UBI10::BAC2 #3-6			pif5-621/UBI10::BAC2 #2-1			ore1-2/UBI10::BAC2 #2-1
Chlorophyll a+b (normalized to max)	0.58	0.56	0.54	0.98	1	1.06	1.03	1	0.93	0.49	0.52	0.55	0.53	0.57	0.42	0.48	0.47	0.53	0.41	0.48	0.46	0.46	0.48	0.45	0.43	0.36	0.44	0.38	0.29	0.41	0.36	0.36	0.44	0.29	0.24	0.38

## Sheet: Supp.Fig3b-c stats
Table Analyzed	Dead leaves / genotype_OK
Data sets analyzed	A-L						Number of families	1
Distribution assumption	Normal (Gaussian)						Number of comparisons per family	11
							Alpha	0.05
ANOVA summary
F	14.64						Šídák's multiple comparisons test	Mean diff,	95,00% CI of diff,	Below threshold?	Summary	Adjusted P Value
P value	<0,0001						WT vs. pif5-621	16.94	3,339 to 30,53	Yes	**	0.0077	A-B
P value summary	****						WT vs. ore1-2	14.57	0,9739 to 28,17	Yes	*	0.0293	A-C
Significant diff. among means (P < 0.05)?	Yes						WT vs. WT/UBI10::AAP5 #1-3	-12.37	-25,97 to 1,222	No	ns	0.0951	A-D
R squared	0.8703						WT vs. WT/UBI10::BAC1 #1-1	-14.05	-27,64 to -0,4503	Yes	*	0.0392	A-G
							WT vs. WT/UBI10::BAC2 #3-6	-14.87	-28,46 to -1,270	Yes	*	0.0249	A-J
Brown-Forsythe test							pif5-621 vs. pif5-621 /UBI10::AAP5 #1-2	-19.11	-32,71 to -5,516	Yes	**	0.0022	B-E
F (DFn, DFd)	0,4612 (11, 24)						pif5-621 vs. pif5-621/UBI10::BAC1 #4-1	-26.96	-40,56 to -13,37	Yes	****	<0,0001	B-H
P value	0.9092						pif5-621 vs. pif5-621/UBI10::BAC2 #2-1	-36.6	-50,19 to -23,00	Yes	****	<0,0001	B-K
P value summary	ns						ore1-2 vs. pif5-621 /UBI10::AAP5 #1-2	-16.75	-30,34 to -3,151	Yes	**	0.0086	C-E
Are SDs significantly different (P < 0.05)?	No						ore1-2 vs. ore1-2/UBI10::BAC1 #4-1	-29.72	-43,31 to -16,12	Yes	****	<0,0001	C-I
							ore1-2 vs. ore1-2/UBI10::BAC2 #2-1	-28.1	-41,69 to -14,50	Yes	****	<0,0001	C-L
Bartlett's test
Bartlett's statistic (corrected)							Test details	Mean 1	Mean 2	Mean diff,	SE of diff,	n1	n2	t	DF
P value							WT vs. pif5-621	43.54	26.61	16.94	4.357	3	3	3.887	24
P value summary							WT vs. ore1-2	43.54	28.98	14.57	4.357	3	3	3.344	24
Are SDs significantly different (P < 0.05)?							WT vs. WT/UBI10::AAP5 #1-3	43.54	55.92	-12.37	4.357	3	3	2.84	24
							WT vs. WT/UBI10::BAC1 #1-1	43.54	57.59	-14.05	4.357	3	3	3.224	24
ANOVA table	SS	DF	MS	F (DFn, DFd)	P value		WT vs. WT/UBI10::BAC2 #3-6	43.54	58.41	-14.87	4.357	3	3	3.412	24
Treatment (between columns)	4584	11	416.7	F (11, 24) = 14,64	P<0,0001		pif5-621 vs. pif5-621 /UBI10::AAP5 #1-2	26.61	45.72	-19.11	4.357	3	3	4.387	24
Residual (within columns)	683.4	24	28.47				pif5-621 vs. pif5-621/UBI10::BAC1 #4-1	26.61	53.57	-26.96	4.357	3	3	6.188	24
Total	5268	35					pif5-621 vs. pif5-621/UBI10::BAC2 #2-1	26.61	63.21	-36.6	4.357	3	3	8.4	24
							ore1-2 vs. pif5-621 /UBI10::AAP5 #1-2	28.98	45.72	-16.75	4.357	3	3	3.844	24
Data summary							ore1-2 vs. ore1-2/UBI10::BAC1 #4-1	28.98	58.69	-29.72	4.357	3	3	6.82	24
Number of treatments (columns)	12						ore1-2 vs. ore1-2/UBI10::BAC2 #2-1	28.98	57.07	-28.1	4.357	3	3	6.449	24
Number of values (total)	36
Table Analyzed	Chl DLS WT pif5 ore1 complemented
Data sets analyzed	A-L						Number of families	1
Distribution assumption	Normal (Gaussian)						Number of comparisons per family	11
							Alpha	0.05
ANOVA summary
F	68.55						Šídák's multiple comparisons test	Mean diff,	95,00% CI of diff,	Below threshold?	Summary	Adjusted P Value
P value	<0,0001						WT vs. pif5-621	-0.4533	-0,5747 to -0,3320	Yes	****	<0,0001	A-B
P value summary	****						WT vs. ore1-2	-0.4267	-0,5480 to -0,3053	Yes	****	<0,0001	A-C
Significant diff. among means (P < 0.05)?	Yes						WT vs. WT/UBI10::AAP5 #1-3	0.04	-0,08138 to 0,1614	No	ns	0.9842	A-D
R squared	0.9692						WT vs. WT/UBI10::BAC1 #1-1	0.11	-0,01138 to 0,2314	No	ns	0.0977	A-G
							WT vs. WT/UBI10::BAC2 #3-6	0.2	0,07862 to 0,3214	Yes	***	0.0003	A-J
Brown-Forsythe test							pif5-621 vs. pif5-621 /UBI10::AAP5 #1-2	0.5067	0,3853 to 0,6280	Yes	****	<0,0001	B-E
F (DFn, DFd)	0,3749 (11, 24)						pif5-621 vs. pif5-621/UBI10::BAC1 #4-1	0.55	0,4286 to 0,6714	Yes	****	<0,0001	B-H
P value	0.9536						pif5-621 vs. pif5-621/UBI10::BAC2 #2-1	0.6267	0,5053 to 0,7480	Yes	****	<0,0001	B-K
P value summary	ns						ore1-2 vs. ore1-2 /Ubi10::AAP5 #4-4	0.4933	0,3720 to 0,6147	Yes	****	<0,0001	C-F
Are SDs significantly different (P < 0.05)?	No						ore1-2 vs. ore1-2/UBI10::BAC1 #4-1	0.5767	0,4553 to 0,6980	Yes	****	<0,0001	C-I
							ore1-2 vs. ore1-2/UBI10::BAC2 #2-1	0.6833	0,5620 to 0,8047	Yes	****	<0,0001	C-L
Bartlett's test
Bartlett's statistic (corrected)							Test details	Mean 1	Mean 2	Mean diff,	SE of diff,	n1	n2	t	DF
P value							WT vs. pif5-621	0.56	1.013	-0.4533	0.0389	3	3	11.65	24
P value summary							WT vs. ore1-2	0.56	0.9867	-0.4267	0.0389	3	3	10.97	24
Are SDs significantly different (P < 0.05)?							WT vs. WT/UBI10::AAP5 #1-3	0.56	0.52	0.04	0.0389	3	3	1.028	24
							WT vs. WT/UBI10::BAC1 #1-1	0.56	0.45	0.11	0.0389	3	3	2.828	24
ANOVA table	SS	DF	MS	F (DFn, DFd)	P value		WT vs. WT/UBI10::BAC2 #3-6	0.56	0.36	0.2	0.0389	3	3	5.142	24
Treatment (between columns)	1.711	11	0.1556	F (11, 24) = 68,55	P<0,0001		pif5-621 vs. pif5-621 /UBI10::AAP5 #1-2	1.013	0.5067	0.5067	0.0389	3	3	13.03	24
Residual (within columns)	0.05447	24	0.002269				pif5-621 vs. pif5-621/UBI10::BAC1 #4-1	1.013	0.4633	0.55	0.0389	3	3	14.14	24
Total	1.766	35					pif5-621 vs. pif5-621/UBI10::BAC2 #2-1	1.013	0.3867	0.6267	0.0389	3	3	16.11	24
							ore1-2 vs. ore1-2 /Ubi10::AAP5 #4-4	0.9867	0.4933	0.4933	0.0389	3	3	12.68	24
Data summary							ore1-2 vs. ore1-2/UBI10::BAC1 #4-1	0.9867	0.41	0.5767	0.0389	3	3	14.83	24
Number of treatments (columns)	12						ore1-2 vs. ore1-2/UBI10::BAC2 #2-1	0.9867	0.3033	0.6833	0.0389	3	3	17.57	24
Number of values (total)	36

## Sheet: Supp.Fig4d
WT-0	WT-6	WT-9	bac1-29-CRISPR #16-9_0d	bac1-29-CRISPR #16-9_6d	bac1-29-CRISPR #16-9_9d	bac1-29-CRISPR #16-5_0d	bac1-29-CRISPR #16-5_6d	bac1-29-CRISPR #16-5_9d	bac2-33-CRISPR #19_0d	bac2-33-CRISPR #19_6d	bac2-33-CRISPR #19_9d	bac2-33-CRISPR #13_0d	bac2-33-CRISPR #13_6d	bac2-33-CRISPR #13_9d
1.23	0.35	0.03	1.21	0.33	0.05	1.18	0.33	0.06	1.16	0.32	0.05	1.13	0.34	0.04
1.19	0.31	0.03	1.21	0.37	0.04	1.18	0.35	0.06	1.17	0.31	0.06	1.15	0.34	0.02
1.14	0.31	0.04	1.24	0.29	0.05	1.17	0.32	0.04	1.18	0.33	0.05	1.1	0.36	0.04
1.19	0.34	0.11	1.12	0.34	0.03	1.24	0.36	0.05	1.14	0.35	0.05	1.26	0.35	0.09

[truncated: 4 more sheets: Supp.Fig4d stats, Supp.Fig4f +Stats-ttst, Supp.Fig4h, Supp.Fig4h stats]
