# Supplementary material for: The progression of leaf senescence is gated by the cytosolic arginine pool
Source: Nat Plants. 2026 Jun 30;12(7):1325–33. doi: 10.1038/s41477-026-02328-2 (PMC13384897; doi:10.1038/s41477-026-02328-2)
Supplement: Supplementary file 5 — All raw data and statistics related to Figs. 1–3. [file 41477_2026_2328_MOESM5_ESM.xlsx]

## Sheet: Fig.1b
Collection date	Experiment date	Ecotype	Replicate	Treatment (Light/AA)	Weight	A647	A663	A750	Chl a+b (µg / Leaf disc)	Mean	STD	%	Remark
3/25/2024	3/25/2024	Col-0	1	Light	1 Cm leaf Disc	0.842	1.617	0.062	25.71	25.27	0.32	100	Shimadzu 2600i
3/25/2024	3/25/2024	Col-0	2	Light	1 Cm leaf Disc	0.738	1.785	0.054	25.17			1.28	Shimadzu 2600i
3/25/2024	3/25/2024	Col-0	3	Light	1 Cm leaf Disc	0.821	1.524	0.051	24.94				Shimadzu 2600i
3/25/2024	3/25/2024	Col-0	4	Light	1 Cm leaf Disc	0.851	1.527	0.061	25.26				Shimadzu 2600i
3/25/2024	3/25/2024	Col-0	1	Mock_6d_DP	1 Cm leaf Disc	0.186	0.241	0.035	4.3	4.15	0.12	16.41	Shimadzu 2600i
3/25/2024	3/25/2024	Col-0	2	Mock_6d_DP	1 Cm leaf Disc	0.187	0.223	0.042	4.01				Shimadzu 2600i
3/25/2024	3/25/2024	Col-0	3	Mock_6d_DP	1 Cm leaf Disc	0.181	0.221	0.032	4.14			2.87	Shimadzu 2600i
3/25/2024	3/25/2024	Col-0	4	Mock_6d_DP	1 Cm leaf Disc	0.183	0.213	0.031	4.15				Shimadzu 2600i
3/25/2024	3/25/2024	Col-0	1	Alanine_6d_DP	1 Cm leaf Disc	0.167	0.349	0.059	4.09	4.19	0.15	16.57	Shimadzu 2600i
3/25/2024	3/25/2024	Col-0	2	Alanine_6d_DP	1 Cm leaf Disc	0.168	0.405	0.063	4.41				Shimadzu 2600i
3/25/2024	3/25/2024	Col-0	3	Alanine_6d_DP	1 Cm leaf Disc	0.135	0.351	0.037	4.08			3.66	Shimadzu 2600i
3/25/2024	3/25/2024	Col-0	4	Alanine_6d_DP	1 Cm leaf Disc	0.151	0.314	0.035	4.17				Shimadzu 2600i
3/25/2024	3/25/2024	Col-0	1	Arginine_6d_DP	1 Cm leaf Disc	0.387	0.548	0.047	9.94	10.02	0.18	39.63	Shimadzu 2600i
3/25/2024	3/25/2024	Col-0	2	Arginine_6d_DP	1 Cm leaf Disc	0.379	0.547	0.044	9.86				Shimadzu 2600i
3/25/2024	3/25/2024	Col-0	3	Arginine_6d_DP	1 Cm leaf Disc	0.397	0.528	0.047	9.99			1.75	Shimadzu 2600i
3/25/2024	3/25/2024	Col-0	4	Arginine_6d_DP	1 Cm leaf Disc	0.384	0.547	0.032	10.27				Shimadzu 2600i
3/25/2024	3/25/2024	Col-0	1	Aspartate_6d_DP	1 Cm leaf Disc	0.154	0.321	0.041	4.12	4.05	0.1	16.02	Shimadzu 2600i
3/25/2024	3/25/2024	Col-0	2	Aspartate_6d_DP	1 Cm leaf Disc	0.142	0.363	0.044	4.11				Shimadzu 2600i
3/25/2024	3/25/2024	Col-0	3	Aspartate_6d_DP	1 Cm leaf Disc	0.148	0.314	0.037	4.06			2.39	Shimadzu 2600i
3/25/2024	3/25/2024	Col-0	4	Aspartate_6d_DP	1 Cm leaf Disc	0.152	0.301	0.042	3.91				Shimadzu 2600i
3/25/2024	3/25/2024	Col-0	1	Asparagine_6d_DP	1 Cm leaf Disc	0.158	0.303	0.042	4.04	4.11	0.06	16.28	Shimadzu 2600i
3/25/2024	3/25/2024	Col-0	2	Asparagine_6d_DP	1 Cm leaf Disc	0.143	0.331	0.033	4.19				Shimadzu 2600i
3/25/2024	3/25/2024	Col-0	3	Asparagine_6d_DP	1 Cm leaf Disc	0.143	0.312	0.031	4.1			1.52	Shimadzu 2600i
3/25/2024	3/25/2024	Col-0	4	Asparagine_6d_DP	1 Cm leaf Disc	0.151	0.301	0.033	4.12				Shimadzu 2600i
3/25/2024	3/25/2024	Col-0	1	Citrulline_6d_DP	1 Cm leaf Disc	0.167	0.316	0.048	4.14	4.17	0.12	16.51	Shimadzu 2600i
3/25/2024	3/25/2024	Col-0	2	Citrulline_6d_DP	1 Cm leaf Disc	0.152	0.316	0.039	4.09				Shimadzu 2600i
3/25/2024	3/25/2024	Col-0	3	Citrulline_6d_DP	1 Cm leaf Disc	0.151	0.301	0.034	4.1			2.96	Shimadzu 2600i
3/25/2024	3/25/2024	Col-0	4	Citrulline_6d_DP	1 Cm leaf Disc	0.168	0.325	0.043	4.36				Shimadzu 2600i
3/25/2024	3/25/2024	Col-0	1	Cysteine_6d_DP	1 Cm leaf Disc	0.138	0.362	0.039	4.16	4.07	0.07	16.09	Shimadzu 2600i
3/25/2024	3/25/2024	Col-0	2	Cysteine_6d_DP	1 Cm leaf Disc	0.135	0.353	0.039	4.04				Shimadzu 2600i
3/25/2024	3/25/2024	Col-0	3	Cysteine_6d_DP	1 Cm leaf Disc	0.158	0.314	0.047	3.99			1.81	Shimadzu 2600i
3/25/2024	3/25/2024	Col-0	4	Cysteine_6d_DP	1 Cm leaf Disc	0.155	0.313	0.041	4.08				Shimadzu 2600i
3/25/2024	3/25/2024	Col-0	1	Glutamate_6d_DP	1 Cm leaf Disc	0.155	0.463	0.057	4.74	4.62	0.11	18.28	Shimadzu 2600i
3/25/2024	3/25/2024	Col-0	2	Glutamate_6d_DP	1 Cm leaf Disc	0.158	0.434	0.053	4.69				Shimadzu 2600i
3/25/2024	3/25/2024	Col-0	3	Glutamate_6d_DP	1 Cm leaf Disc	0.133	0.431	0.041	4.51			2.36	Shimadzu 2600i
3/25/2024	3/25/2024	Col-0	4	Glutamate_6d_DP	1 Cm leaf Disc	0.134	0.441	0.043	4.55				Shimadzu 2600i
3/25/2024	3/25/2024	Col-0	1	Glutamine_6d_DP	1 Cm leaf Disc	0.195	0.251	0.041	4.38	4.19	0.15	16.56	Shimadzu 2600i
3/25/2024	3/25/2024	Col-0	2	Glutamine_6d_DP	1 Cm leaf Disc	0.181	0.232	0.033	4.19				Shimadzu 2600i
3/25/2024	3/25/2024	Col-0	3	Glutamine_6d_DP	1 Cm leaf Disc	0.191	0.241	0.045	4.13			3.5	Shimadzu 2600i
3/25/2024	3/25/2024	Col-0	4	Glutamine_6d_DP	1 Cm leaf Disc	0.194	0.252	0.054	4.04				Shimadzu 2600i
3/25/2024	3/25/2024	Col-0	1	Glycine_6d_DP	1 Cm leaf Disc	0.159	0.303	0.043	4.03	4.1	0.06	16.22	Shimadzu 2600i
3/25/2024	3/25/2024	Col-0	2	Glycine_6d_DP	1 Cm leaf Disc	0.172	0.317	0.052	4.14				Shimadzu 2600i
3/25/2024	3/25/2024	Col-0	3	Glycine_6d_DP	1 Cm leaf Disc	0.143	0.351	0.043	4.07			1.4	Shimadzu 2600i
3/25/2024	3/25/2024	Col-0	4	Glycine_6d_DP	1 Cm leaf Disc	0.157	0.336	0.046	4.15				Shimadzu 2600i
3/25/2024	3/25/2024	Col-0	1	Histidine_6d_DP	1 Cm leaf Disc	0.143	0.367	0.049	4.03	4.19	0.13	16.57	Shimadzu 2600i
3/25/2024	3/25/2024	Col-0	2	Histidine_6d_DP	1 Cm leaf Disc	0.173	0.341	0.053	4.3				Shimadzu 2600i
3/25/2024	3/25/2024	Col-0	3	Histidine_6d_DP	1 Cm leaf Disc	0.157	0.351	0.051	4.13			3.1	Shimadzu 2600i
3/25/2024	3/25/2024	Col-0	4	Histidine_6d_DP	1 Cm leaf Disc	0.151	0.356	0.042	4.28				Shimadzu 2600i
3/25/2024	3/25/2024	Col-0	1	isoleucine_6d_DP	1 Cm leaf Disc	0.155	0.323	0.043	4.1	4.06	0.06	16.08	Shimadzu 2600i
3/25/2024	3/25/2024	Col-0	2	isoleucine_6d_DP	1 Cm leaf Disc	0.148	0.357	0.046	4.13				Shimadzu 2600i
3/25/2024	3/25/2024	Col-0	3	isoleucine_6d_DP	1 Cm leaf Disc	0.142	0.341	0.041	4.03			1.56	Shimadzu 2600i
3/25/2024	3/25/2024	Col-0	4	isoleucine_6d_DP	1 Cm leaf Disc	0.151	0.351	0.052	3.99				Shimadzu 2600i
3/25/2024	3/25/2024	Col-0	1	Leucine_6d_DP	1 Cm leaf Disc	0.145	0.345	0.044	4.04	4.15	0.11	16.43	Shimadzu 2600i
3/25/2024	3/25/2024	Col-0	2	Leucine_6d_DP	1 Cm leaf Disc	0.161	0.336	0.052	4.07				Shimadzu 2600i
3/25/2024	3/25/2024	Col-0	3	Leucine_6d_DP	1 Cm leaf Disc	0.148	0.361	0.042	4.26			2.71	Shimadzu 2600i
3/25/2024	3/25/2024	Col-0	4	Leucine_6d_DP	1 Cm leaf Disc	0.159	0.317	0.039	4.23				Shimadzu 2600i
3/25/2024	3/25/2024	Col-0	1	Lysine_6d_DP	1 Cm leaf Disc	0.148	0.314	0.035	4.11	4.07	0.12	16.12	Shimadzu 2600i
3/25/2024	3/25/2024	Col-0	2	Lysine_6d_DP	1 Cm leaf Disc	0.154	0.307	0.034	4.2				Shimadzu 2600i
3/25/2024	3/25/2024	Col-0	3	Lysine_6d_DP	1 Cm leaf Disc	0.145	0.323	0.043	3.91			2.95	Shimadzu 2600i
3/25/2024	3/25/2024	Col-0	4	Lysine_6d_DP	1 Cm leaf Disc	0.141	0.321	0.033	4.08				Shimadzu 2600i
2025-09-06	2024-10-06	Col-0	1	Methionine_6d_DP	1 Cm leaf Disc	0.177	0.341	0.047	4.53	4.66	0.11	18.45	Shimadzu 2600i
2025-09-06	2024-10-06	Col-0	2	Methionine_6d_DP	1 Cm leaf Disc	0.183	0.359	0.051	4.67				Shimadzu 2600i
2025-09-06	2024-10-06	Col-0	3	Methionine_6d_DP	1 Cm leaf Disc	0.171	0.393	0.047	4.79			2.29	Shimadzu 2600i
2025-09-06	2024-10-06	Col-0	4	Methionine_6d_DP	1 Cm leaf Disc	0.189	0.336	0.05	4.65				Shimadzu 2600i
2025-09-06	2024-10-06	Col-0	1	Ornithine_6d_DP	1 Cm leaf Disc	0.145	0.533	0.063	4.89	4.99	0.14	19.73	Shimadzu 2600i
2025-09-06	2024-10-06	Col-0	2	Ornithine_6d_DP	1 Cm leaf Disc	0.145	0.538	0.065	4.88				Shimadzu 2600i
2025-09-06	2024-10-06	Col-0	3	Ornithine_6d_DP	1 Cm leaf Disc	0.142	0.554	0.063	4.99			2.76	Shimadzu 2600i
2025-09-06	2024-10-06	Col-0	4	Ornithine_6d_DP	1 Cm leaf Disc	0.157	0.534	0.061	5.18				Shimadzu 2600i
2025-09-06	2024-10-06	Col-0	1	Phenylalanine_6d_DP	1 Cm leaf Disc	0.111	0.195	0.044	2.33	2.34	0.06	9.26	Shimadzu 2600i
2025-09-06	2024-10-06	Col-0	2	Phenylalanine_6d_DP	1 Cm leaf Disc	0.112	0.199	0.043	2.41				Shimadzu 2600i
2025-09-06	2024-10-06	Col-0	3	Phenylalanine_6d_DP	1 Cm leaf Disc	0.131	0.157	0.047	2.36			2.5	Shimadzu 2600i
2025-09-06	2024-10-06	Col-0	4	Phenylalanine_6d_DP	1 Cm leaf Disc	0.126	0.168	0.05	2.27				Shimadzu 2600i
3/25/2024	3/25/2024	Col-0	1	Proline_6d_DP	1 Cm leaf Disc	0.194	0.322	0.056	4.48	4.58	0.07	18.14	Shimadzu 2600i
3/25/2024	3/25/2024	Col-0	2	Proline_6d_DP	1 Cm leaf Disc	0.186	0.351	0.053	4.62				Shimadzu 2600i
3/25/2024	3/25/2024	Col-0	3	Proline_6d_DP	1 Cm leaf Disc	0.194	0.311	0.048	4.61			1.45	Shimadzu 2600i
3/25/2024	3/25/2024	Col-0	4	Proline_6d_DP	1 Cm leaf Disc	0.187	0.341	0.051	4.62				Shimadzu 2600i
3/25/2024	3/25/2024	Col-0	1	Serine_6d_DP	1 Cm leaf Disc	0.168	0.332	0.056	4.07	4.16	0.1	16.47	Shimadzu 2600i
3/25/2024	3/25/2024	Col-0	2	Serine_6d_DP	1 Cm leaf Disc	0.164	0.356	0.051	4.29				Shimadzu 2600i
3/25/2024	3/25/2024	Col-0	3	Serine_6d_DP	1 Cm leaf Disc	0.131	0.362	0.034	4.16			2.32	Shimadzu 2600i
3/25/2024	3/25/2024	Col-0	4	Serine_6d_DP	1 Cm leaf Disc	0.149	0.335	0.041	4.12				Shimadzu 2600i
2025-09-06	2024-10-06	Col-0	1	Threonine_6d_DP	1 Cm leaf Disc	0.164	0.308	0.046	4.08	4.29	0.19	16.98	Shimadzu 2600i
2025-09-06	2024-10-06	Col-0	2	Threonine_6d_DP	1 Cm leaf Disc	0.166	0.318	0.044	4.24				Shimadzu 2600i
2025-09-06	2024-10-06	Col-0	3	Threonine_6d_DP	1 Cm leaf Disc	0.171	0.328	0.048	4.3			4.46	Shimadzu 2600i
2025-09-06	2024-10-06	Col-0	4	Threonine_6d_DP	1 Cm leaf Disc	0.18	0.327	0.045	4.54				Shimadzu 2600i
3/25/2024	3/25/2024	Col-0	1	Tryptophan_6d_DP	1 Cm leaf Disc	0.145	0.353	0.038	4.25	4.14	0.09	16.37	Shimadzu 2600i
3/25/2024	3/25/2024	Col-0	2	Tryptophan_6d_DP	1 Cm leaf Disc	0.186	0.312	0.06	4.16				Shimadzu 2600i
3/25/2024	3/25/2024	Col-0	3	Tryptophan_6d_DP	1 Cm leaf Disc	0.154	0.321	0.042	4.09			2.25	Shimadzu 2600i
3/25/2024	3/25/2024	Col-0	4	Tryptophan_6d_DP	1 Cm leaf Disc	0.159	0.337	0.052	4.04				Shimadzu 2600i
2025-09-06	2024-10-06	Col-0	1	Tyrosine_6d_DP	1 Cm leaf Disc	0.128	0.389	0.045	4.01	4.04	0.07	16	Shimadzu 2600i
2025-09-06	2024-10-06	Col-0	2	Tyrosine_6d_DP	1 Cm leaf Disc	0.129	0.393	0.042	4.14				Shimadzu 2600i
2025-09-06	2024-10-06	Col-0	3	Tyrosine_6d_DP	1 Cm leaf Disc	0.127	0.395	0.047	3.99			1.64	Shimadzu 2600i
2025-09-06	2024-10-06	Col-0	4	Tyrosine_6d_DP	1 Cm leaf Disc	0.132	0.372	0.042	4.04				Shimadzu 2600i
3/25/2024	3/25/2024	Col-0	1	Valine_6d_DP	1 Cm leaf Disc	0.173	0.279	0.039	4.22	4.32	0.13	17.08	Shimadzu 2600i
3/25/2024	3/25/2024	Col-0	2	Valine_6d_DP	1 Cm leaf Disc	0.182	0.275	0.045	4.21				Shimadzu 2600i
3/25/2024	3/25/2024	Col-0	3	Valine_6d_DP	1 Cm leaf Disc	0.181	0.256	0.033	4.36			2.93	Shimadzu 2600i
3/25/2024	3/25/2024	Col-0	4	Valine_6d_DP	1 Cm leaf Disc	0.192	0.261	0.038	4.48				Shimadzu 2600i

## Sheet: Fig. 1b stats
Table Analyzed	leaf discs						Number of families	1
Data sets analyzed	A-X						Number of comparisons per family	23
Distribution assumption	Normal (Gaussian)						Alpha	0.05
One-way ANOVA summary							Dunnett's multiple comparisons test	Mean diff,	95,00% CI of diff,	Below threshold?	Summary	Adjusted P Value	B-?
F	4680						Mock vs. Light	-21.12	-21,40 to -20,84	Yes	****	<0,0001	A	Light
P value	<0,0001						Mock vs. Alanine	-0.0375	-0,3155 to 0,2405	No	ns	>0,9999	C	Alanine
P value summary	****						Mock vs. Arginine	-5.865	-6,143 to -5,587	Yes	****	<0,0001	D	Arginine
Significant diff. among means (P < 0.05)?	Yes						Mock vs. Aspartate	0.1	-0,1780 to 0,3780	No	ns	0.9818	E	Aspartate
R squared	0.9993						Mock vs. Asparagine	0.0375	-0,2405 to 0,3155	No	ns	>0,9999	F	Asparagine
							Mock vs. Citrulline	-0.0225	-0,3005 to 0,2555	No	ns	>0,9999	G	Citrulline
Brown-Forsythe test							Mock vs. Cysteine	0.0825	-0,1955 to 0,3605	No	ns	0.9978	H	Cysteine
F (DFn, DFd)	0,8360 (23, 72)						Mock vs. Glutamate	-0.4725	-0,7505 to -0,1945	Yes	****	<0,0001	I	Glutamate
P value	0.6769						Mock vs. Glutamine	-0.035	-0,3130 to 0,2430	No	ns	>0,9999	J	Glutamine
P value summary	ns						Mock vs. Glycine	0.0525	-0,2255 to 0,3305	No	ns	>0,9999	K	Glycine
Are SDs significantly different (P < 0.05)?	No						Mock vs. Histidine	-0.035	-0,3130 to 0,2430	No	ns	>0,9999	L	Histidine
							Mock vs. isoleucine	0.0875	-0,1905 to 0,3655	No	ns	0.9956	M	isoleucine
Bartlett's test							Mock vs. Leucine	0	-0,2780 to 0,2780	No	ns	>0,9999	N	Leucine
Bartlett's statistic (corrected)	25.37						Mock vs. Lysine	0.075	-0,2030 to 0,3530	No	ns	0.9994	O	Lysine
P value	0.3313						Mock vs. Methionine	-0.51	-0,7880 to -0,2320	Yes	****	<0,0001	P	Methionine
P value summary	ns						Mock vs. Ornithine	-0.835	-1,113 to -0,5570	Yes	****	<0,0001	Q	Ornithine
Are SDs significantly different (P < 0.05)?	No						Mock vs. Phenylalanine	1.808	1,530 to 2,085	Yes	****	<0,0001	R	Phenylalanine
							Mock vs. Proline	-0.4325	-0,7105 to -0,1545	Yes	***	0.0002	S	Proline
ANOVA table	SS	DF	MS	F (DFn, DFd)	P value		Mock vs. Serine	-0.01	-0,2880 to 0,2680	No	ns	>0,9999	T	Serine
Treatment (between columns)	1816	23	78.97	F (23, 72) = 4680	P<0,0001		Mock vs. Threonine	-0.14	-0,4180 to 0,1380	No	ns	0.7883	U	Threonine
Residual (within columns)	1.215	72	0.01688				Mock vs. Tryptophan	0.015	-0,2630 to 0,2930	No	ns	>0,9999	V	Tryptophan
Total	1818	95					Mock vs. Tyrosine	0.105	-0,1730 to 0,3830	No	ns	0.9713	W	Tyrosine
							Mock vs. Valine	-0.1675	-0,4455 to 0,1105	No	ns	0.5614	X	Valine
Data summary
Number of treatments (columns)	24						Test details	Mean 1	Mean 2	Mean diff,	SE of diff,	n1	n2	q	DF
Number of values (total)	96						Mock vs. Light	4.15	25.27	-21.12	0.09186	4	4	229.9	72
							Mock vs. Alanine	4.15	4.188	-0.0375	0.09186	4	4	0.4082	72
							Mock vs. Arginine	4.15	10.02	-5.865	0.09186	4	4	63.85	72
							Mock vs. Aspartate	4.15	4.05	0.1	0.09186	4	4	1.089	72
							Mock vs. Asparagine	4.15	4.113	0.0375	0.09186	4	4	0.4082	72
							Mock vs. Citrulline	4.15	4.173	-0.0225	0.09186	4	4	0.2449	72
							Mock vs. Cysteine	4.15	4.068	0.0825	0.09186	4	4	0.8981	72
							Mock vs. Glutamate	4.15	4.623	-0.4725	0.09186	4	4	5.144	72
							Mock vs. Glutamine	4.15	4.185	-0.035	0.09186	4	4	0.381	72
							Mock vs. Glycine	4.15	4.098	0.0525	0.09186	4	4	0.5715	72
							Mock vs. Histidine	4.15	4.185	-0.035	0.09186	4	4	0.381	72
							Mock vs. isoleucine	4.15	4.063	0.0875	0.09186	4	4	0.9526	72
							Mock vs. Leucine	4.15	4.15	0	0.09186	4	4	0	72
							Mock vs. Lysine	4.15	4.075	0.075	0.09186	4	4	0.8165	72
							Mock vs. Methionine	4.15	4.66	-0.51	0.09186	4	4	5.552	72
							Mock vs. Ornithine	4.15	4.985	-0.835	0.09186	4	4	9.09	72
							Mock vs. Phenylalanine	4.15	2.343	1.808	0.09186	4	4	19.68	72
							Mock vs. Proline	4.15	4.583	-0.4325	0.09186	4	4	4.708	72
							Mock vs. Serine	4.15	4.16	-0.01	0.09186	4	4	0.1089	72
							Mock vs. Threonine	4.15	4.29	-0.14	0.09186	4	4	1.524	72
							Mock vs. Tryptophan	4.15	4.135	0.015	0.09186	4	4	0.1633	72
							Mock vs. Tyrosine	4.15	4.045	0.105	0.09186	4	4	1.143	72
							Mock vs. Valine	4.15	4.318	-0.1675	0.09186	4	4	1.823	72

## Sheet: Fig. 1d_AAP5
expression of AAP5	WT_0 IDL	WT_6IDL	WT_9 IDL	pif5-621_0 IDL	pif5-621_6 IDL	pif5-621_9 IDL	ore1-2_0 IDL	ore1-2_6 IDL	ore1-2_9 IDL
rep 1	0.07	1.91	0.79	0.17	0.1	0.07	0.1	0.1	0.05
rep 2	0.22	1.2	0.83	0.1	0.07	0.09	0.13	0.09	0.1
rep 3	0.31	2.13	0.78	0.08	0.1	0.08	0.09	0.08	0.1
rep 4	0.47	1.38		0.1	0.08	0.08	0.18	0.11	0.1

## Sheet: Fig 1d stats_AAP5
Table Analyzed	expression AAP5						Number of families	1
Data sets analyzed	A-I						Number of comparisons per family	36
Distribution assumption	Normal (Gaussian)						Alpha	0.05
ANOVA summary							Tukey's multiple comparisons test	Mean diff,	95,00% CI of diff,	Below threshold?	Summary	Adjusted P Value
F	43.44						WT_0 IDL vs. WT_6IDL	-1.388	-1,771 to -1,004	Yes	****	<0,0001	A-B
P value	<0,0001						WT_0 IDL vs. WT_9 IDL	-0.5325	-0,9468 to -0,1182	Yes	**	0.0051	A-C
P value summary	****						WT_0 IDL vs. pif5-621_0 IDL	0.155	-0,2286 to 0,5386	No	ns	0.9012	A-D
Significant diff. among means (P < 0.05)?	Yes						WT_0 IDL vs. pif5-621_6 IDL	0.18	-0,2036 to 0,5636	No	ns	0.8047	A-E
R squared	0.9304						WT_0 IDL vs. pif5-621_9 IDL	0.1875	-0,1961 to 0,5711	No	ns	0.7695	A-F
							WT_0 IDL vs. ore1-2_0 IDL	0.1425	-0,2411 to 0,5261	No	ns	0.9358	A-G
Brown-Forsythe test							WT_0 IDL vs. ore1-2_6 IDL	0.1725	-0,2111 to 0,5561	No	ns	0.8372	A-H
F (DFn, DFd)	19,65 (8, 26)						WT_0 IDL vs. ore1-2_9 IDL	0.18	-0,2036 to 0,5636	No	ns	0.8047	A-I
P value	<0,0001						WT_6IDL vs. WT_9 IDL	0.855	0,4407 to 1,269	Yes	****	<0,0001	B-C
P value summary	****						WT_6IDL vs. pif5-621_0 IDL	1.543	1,159 to 1,926	Yes	****	<0,0001	B-D
Are SDs significantly different (P < 0.05)?	Yes						WT_6IDL vs. pif5-621_6 IDL	1.568	1,184 to 1,951	Yes	****	<0,0001	B-E
							WT_6IDL vs. pif5-621_9 IDL	1.575	1,191 to 1,959	Yes	****	<0,0001	B-F
Bartlett's test							WT_6IDL vs. ore1-2_0 IDL	1.53	1,146 to 1,914	Yes	****	<0,0001	B-G
Bartlett's statistic (corrected)							WT_6IDL vs. ore1-2_6 IDL	1.56	1,176 to 1,944	Yes	****	<0,0001	B-H
P value							WT_6IDL vs. ore1-2_9 IDL	1.568	1,184 to 1,951	Yes	****	<0,0001	B-I
P value summary							WT_9 IDL vs. pif5-621_0 IDL	0.6875	0,2732 to 1,102	Yes	***	0.0002	C-D
Are SDs significantly different (P < 0.05)?							WT_9 IDL vs. pif5-621_6 IDL	0.7125	0,2982 to 1,127	Yes	***	0.0001	C-E
							WT_9 IDL vs. pif5-621_9 IDL	0.72	0,3057 to 1,134	Yes	***	0.0001	C-F
ANOVA table	SS	DF	MS	F (DFn, DFd)	P value		WT_9 IDL vs. ore1-2_0 IDL	0.675	0,2607 to 1,089	Yes	***	0.0003	C-G
Treatment (between columns)	8.977	8	1.122	F (8, 26) = 43,44	P<0,0001		WT_9 IDL vs. ore1-2_6 IDL	0.705	0,2907 to 1,119	Yes	***	0.0001	C-H
Residual (within columns)	0.6716	26	0.02583				WT_9 IDL vs. ore1-2_9 IDL	0.7125	0,2982 to 1,127	Yes	***	0.0001	C-I
Total	9.648	34					pif5-621_0 IDL vs. pif5-621_6 IDL	0.025	-0,3586 to 0,4086	No	ns	>0,9999	D-E
							pif5-621_0 IDL vs. pif5-621_9 IDL	0.0325	-0,3511 to 0,4161	No	ns	>0,9999	D-F
Data summary							pif5-621_0 IDL vs. ore1-2_0 IDL	-0.0125	-0,3961 to 0,3711	No	ns	>0,9999	D-G
Number of treatments (columns)	9						pif5-621_0 IDL vs. ore1-2_6 IDL	0.0175	-0,3661 to 0,4011	No	ns	>0,9999	D-H
Number of values (total)	35						pif5-621_0 IDL vs. ore1-2_9 IDL	0.025	-0,3586 to 0,4086	No	ns	>0,9999	D-I
							pif5-621_6 IDL vs. pif5-621_9 IDL	0.0075	-0,3761 to 0,3911	No	ns	>0,9999	E-F
							pif5-621_6 IDL vs. ore1-2_0 IDL	-0.0375	-0,4211 to 0,3461	No	ns	>0,9999	E-G
							pif5-621_6 IDL vs. ore1-2_6 IDL	-0.0075	-0,3911 to 0,3761	No	ns	>0,9999	E-H
							pif5-621_6 IDL vs. ore1-2_9 IDL	0	-0,3836 to 0,3836	No	ns	>0,9999	E-I
							pif5-621_9 IDL vs. ore1-2_0 IDL	-0.045	-0,4286 to 0,3386	No	ns	>0,9999	F-G
							pif5-621_9 IDL vs. ore1-2_6 IDL	-0.015	-0,3986 to 0,3686	No	ns	>0,9999	F-H
							pif5-621_9 IDL vs. ore1-2_9 IDL	-0.0075	-0,3911 to 0,3761	No	ns	>0,9999	F-I
							ore1-2_0 IDL vs. ore1-2_6 IDL	0.03	-0,3536 to 0,4136	No	ns	>0,9999	G-H
							ore1-2_0 IDL vs. ore1-2_9 IDL	0.0375	-0,3461 to 0,4211	No	ns	>0,9999	G-I
							ore1-2_6 IDL vs. ore1-2_9 IDL	0.0075	-0,3761 to 0,3911	No	ns	>0,9999	H-I
							Test details	Mean 1	Mean 2	Mean diff,	SE of diff,	n1	n2	q	DF
							WT_0 IDL vs. WT_6IDL	0.2675	1.655	-1.388	0.1136	4	4	17.27	26
							WT_0 IDL vs. WT_9 IDL	0.2675	0.8	-0.5325	0.1228	4	3	6.135	26
							WT_0 IDL vs. pif5-621_0 IDL	0.2675	0.1125	0.155	0.1136	4	4	1.929	26
							WT_0 IDL vs. pif5-621_6 IDL	0.2675	0.0875	0.18	0.1136	4	4	2.24	26
							WT_0 IDL vs. pif5-621_9 IDL	0.2675	0.08	0.1875	0.1136	4	4	2.333	26
							WT_0 IDL vs. ore1-2_0 IDL	0.2675	0.125	0.1425	0.1136	4	4	1.773	26
							WT_0 IDL vs. ore1-2_6 IDL	0.2675	0.095	0.1725	0.1136	4	4	2.147	26
							WT_0 IDL vs. ore1-2_9 IDL	0.2675	0.0875	0.18	0.1136	4	4	2.24	26
							WT_6IDL vs. WT_9 IDL	1.655	0.8	0.855	0.1228	4	3	9.85	26
							WT_6IDL vs. pif5-621_0 IDL	1.655	0.1125	1.543	0.1136	4	4	19.19	26
							WT_6IDL vs. pif5-621_6 IDL	1.655	0.0875	1.568	0.1136	4	4	19.51	26
							WT_6IDL vs. pif5-621_9 IDL	1.655	0.08	1.575	0.1136	4	4	19.6	26
							WT_6IDL vs. ore1-2_0 IDL	1.655	0.125	1.53	0.1136	4	4	19.04	26
							WT_6IDL vs. ore1-2_6 IDL	1.655	0.095	1.56	0.1136	4	4	19.41	26
							WT_6IDL vs. ore1-2_9 IDL	1.655	0.0875	1.568	0.1136	4	4	19.51	26
							WT_9 IDL vs. pif5-621_0 IDL	0.8	0.1125	0.6875	0.1228	3	4	7.921	26
							WT_9 IDL vs. pif5-621_6 IDL	0.8	0.0875	0.7125	0.1228	3	4	8.209	26
							WT_9 IDL vs. pif5-621_9 IDL	0.8	0.08	0.72	0.1228	3	4	8.295	26
							WT_9 IDL vs. ore1-2_0 IDL	0.8	0.125	0.675	0.1228	3	4	7.777	26
							WT_9 IDL vs. ore1-2_6 IDL	0.8	0.095	0.705	0.1228	3	4	8.122	26
							WT_9 IDL vs. ore1-2_9 IDL	0.8	0.0875	0.7125	0.1228	3	4	8.209	26
							pif5-621_0 IDL vs. pif5-621_6 IDL	0.1125	0.0875	0.025	0.1136	4	4	0.3111	26
							pif5-621_0 IDL vs. pif5-621_9 IDL	0.1125	0.08	0.0325	0.1136	4	4	0.4044	26
							pif5-621_0 IDL vs. ore1-2_0 IDL	0.1125	0.125	-0.0125	0.1136	4	4	0.1556	26
							pif5-621_0 IDL vs. ore1-2_6 IDL	0.1125	0.095	0.0175	0.1136	4	4	0.2178	26
							pif5-621_0 IDL vs. ore1-2_9 IDL	0.1125	0.0875	0.025	0.1136	4	4	0.3111	26
							pif5-621_6 IDL vs. pif5-621_9 IDL	0.0875	0.08	0.0075	0.1136	4	4	0.09333	26
							pif5-621_6 IDL vs. ore1-2_0 IDL	0.0875	0.125	-0.0375	0.1136	4	4	0.4667	26
							pif5-621_6 IDL vs. ore1-2_6 IDL	0.0875	0.095	-0.0075	0.1136	4	4	0.09333	26
							pif5-621_6 IDL vs. ore1-2_9 IDL	0.0875	0.0875	0	0.1136	4	4	0	26
							pif5-621_9 IDL vs. ore1-2_0 IDL	0.08	0.125	-0.045	0.1136	4	4	0.56	26
							pif5-621_9 IDL vs. ore1-2_6 IDL	0.08	0.095	-0.015	0.1136	4	4	0.1867	26
							pif5-621_9 IDL vs. ore1-2_9 IDL	0.08	0.0875	-0.0075	0.1136	4	4	0.09333	26
							ore1-2_0 IDL vs. ore1-2_6 IDL	0.125	0.095	0.03	0.1136	4	4	0.3733	26
							ore1-2_0 IDL vs. ore1-2_9 IDL	0.125	0.0875	0.0375	0.1136	4	4	0.4667	26
							ore1-2_6 IDL vs. ore1-2_9 IDL	0.095	0.0875	0.0075	0.1136	4	4	0.09333	26
							Compact letter display
							WT_6IDL	A
							WT_9 IDL	B
							WT_0 IDL	C
							ore1-2_0 IDL	C
							pif5-621_0 IDL	C
							ore1-2_6 IDL	C
							pif5-621_6 IDL	C
							ore1-2_9 IDL	C
							pif5-621_9 IDL	C

## Sheet: Fig. 1d_BAC1
expression of BAC1	WT_0 IDL	WT_6IDL	WT_9 IDL	pif5-621_0 IDL	pif5-621_6 IDL	pif5-621_9 IDL	ore1-2_0 IDL	ore1-2_6 IDL	ore1-2_9 IDL
rep 1	1.86	1.4	1.87	2.15	1.38	1.87	1.35	1.49	1.53
rep 2	2.21	1.87	1.86	2.08	1.28	1.8	2.14	1.77	1.72
rep 3	2.43	1.85	1.88	1.65	2.23	2.03	2.06	1.84	1.76

## Sheet: Fig. 1d stats_BAC1
Table Analyzed	Expression BAC1						Number of families	1
Distribution assumption	Normal (Gaussian)						Number of comparisons per family	36
							Alpha	0.05
Repeated measures ANOVA summary
Assume sphericity?	No						Tukey's multiple comparisons test	Mean diff,	95,00% CI of diff,	Below threshold?	Summary	Adjusted P Value
F	1.348						WT_0 IDL vs. WT_6IDL	0.46	-0,2034 to 1,123	No	ns	0.1004	A-B
P value	0.3591						WT_0 IDL vs. WT_9 IDL	0.2967	-1,272 to 1,866	No	ns	0.7014	A-C
P value summary	ns						WT_0 IDL vs. pif5-621_0 IDL	0.2067	-2,774 to 3,187	No	ns	0.9934	A-D
Statistically significant (P < 0.05)?	No						WT_0 IDL vs. pif5-621_6 IDL	0.5367	-1,499 to 2,573	No	ns	0.49	A-E
Geisser-Greenhouse's epsilon	0.2259						WT_0 IDL vs. pif5-621_9 IDL	0.2667	-1,058 to 1,592	No	ns	0.6625	A-F
R squared	0.4026						WT_0 IDL vs. ore1-2_0 IDL	0.3167	-0,9261 to 1,559	No	ns	0.5113	A-G
							WT_0 IDL vs. ore1-2_6 IDL	0.4667	-0,1547 to 1,088	No	ns	0.0864	A-H
Was the matching effective?							WT_0 IDL vs. ore1-2_9 IDL	0.4967	-0,4437 to 1,437	No	ns	0.165	A-I
F	3.502						WT_6IDL vs. WT_9 IDL	-0.1633	-1,636 to 1,309	No	ns	0.9378	B-C
P value	0.0548						WT_6IDL vs. pif5-621_0 IDL	-0.2533	-2,888 to 2,381	No	ns	0.9658	B-D
P value summary	ns						WT_6IDL vs. pif5-621_6 IDL	0.07667	-2,618 to 2,772	No	ns	>0,9999	B-E
Is there significant matching (P < 0.05)?	No						WT_6IDL vs. pif5-621_9 IDL	-0.1933	-1,687 to 1,301	No	ns	0.8914	B-F
R squared	0.2073						WT_6IDL vs. ore1-2_0 IDL	-0.1433	-1,084 to 0,7971	No	ns	0.8215	B-G
							WT_6IDL vs. ore1-2_6 IDL	0.006667	-0,5188 to 0,5321	No	ns	>0,9999	B-H
ANOVA table	SS	DF	MS	F (DFn, DFd)	P value		WT_6IDL vs. ore1-2_9 IDL	0.03667	-0,7784 to 0,8517	No	ns	0.9996	B-I
Treatment (between columns)	0.7045	8	0.08806	F (1,808, 3,615) = 1,348	P=0,3591		WT_9 IDL vs. pif5-621_0 IDL	-0.09	-1,631 to 1,451	No	ns	0.9976	C-D
Individual (between rows)	0.4577	2	0.2288	F (2, 16) = 3,502	P=0,0548		WT_9 IDL vs. pif5-621_6 IDL	0.24	-2,596 to 3,076	No	ns	0.9812	C-E
Residual (random)	1.045	16	0.06534				WT_9 IDL vs. pif5-621_9 IDL	-0.03	-0,6280 to 0,5680	No	ns	0.9991	C-F
Total	2.208	26					WT_9 IDL vs. ore1-2_0 IDL	0.02	-2,390 to 2,430	No	ns	>0,9999	C-G
							WT_9 IDL vs. ore1-2_6 IDL	0.17	-0,8449 to 1,185	No	ns	0.7722	C-H
Data summary							WT_9 IDL vs. ore1-2_9 IDL	0.2	-0,4726 to 0,8726	No	ns	0.417	C-I
Number of treatments (columns)	9						pif5-621_0 IDL vs. pif5-621_6 IDL	0.33	-4,028 to 4,688	No	ns	0.9894	D-E
Number of subjects (rows)	3						pif5-621_0 IDL vs. pif5-621_9 IDL	0.06	-2,047 to 2,167	No	ns	>0,9999	D-F
Number of missing values	0						pif5-621_0 IDL vs. ore1-2_0 IDL	0.11	-3,332 to 3,552	No	ns	>0,9999	D-G
							pif5-621_0 IDL vs. ore1-2_6 IDL	0.26	-2,102 to 2,622	No	ns	0.9397	D-H
							pif5-621_0 IDL vs. ore1-2_9 IDL	0.29	-1,756 to 2,336	No	ns	0.855	D-I
							pif5-621_6 IDL vs. pif5-621_9 IDL	-0.27	-2,522 to 1,982	No	ns	0.9167	E-F
							pif5-621_6 IDL vs. ore1-2_0 IDL	-0.22	-3,309 to 2,869	No	ns	0.9924	E-G
							pif5-621_6 IDL vs. ore1-2_6 IDL	-0.07	-2,510 to 2,370	No	ns	>0,9999	E-H
							pif5-621_6 IDL vs. ore1-2_9 IDL	-0.04	-2,610 to 2,530	No	ns	>0,9999	E-I
							pif5-621_9 IDL vs. ore1-2_0 IDL	0.05	-2,358 to 2,458	No	ns	>0,9999	F-G
							pif5-621_9 IDL vs. ore1-2_6 IDL	0.2	-0,7687 to 1,169	No	ns	0.6463	F-H
							pif5-621_9 IDL vs. ore1-2_9 IDL	0.23	-0,5138 to 0,9738	No	ns	0.3945	F-I
							ore1-2_0 IDL vs. ore1-2_6 IDL	0.15	-1,299 to 1,599	No	ns	0.953	G-H
							ore1-2_0 IDL vs. ore1-2_9 IDL	0.18	-1,575 to 1,935	No	ns	0.9548	G-I
							ore1-2_6 IDL vs. ore1-2_9 IDL	0.03	-0,3153 to 0,3753	No	ns	0.9787	H-I
							Test details	Mean 1	Mean 2	Mean diff,	SE of diff,	n1	n2	q	DF
							WT_0 IDL vs. WT_6IDL	2.167	1.707	0.46	0.06928	3	3	9.39	2
							WT_0 IDL vs. WT_9 IDL	2.167	1.87	0.2967	0.1638	3	3	2.561	2
							WT_0 IDL vs. pif5-621_0 IDL	2.167	1.96	0.2067	0.3113	3	3	0.939	2
							WT_0 IDL vs. pif5-621_6 IDL	2.167	1.63	0.5367	0.2126	3	3	3.569	2
							WT_0 IDL vs. pif5-621_9 IDL	2.167	1.9	0.2667	0.1384	3	3	2.726	2
							WT_0 IDL vs. ore1-2_0 IDL	2.167	1.85	0.3167	0.1298	3	3	3.451	2
							WT_0 IDL vs. ore1-2_6 IDL	2.167	1.7	0.4667	0.06489	3	3	10.17	2
							WT_0 IDL vs. ore1-2_9 IDL	2.167	1.67	0.4967	0.09821	3	3	7.152	2
							WT_6IDL vs. WT_9 IDL	1.707	1.87	-0.1633	0.1538	3	3	1.502	2
							WT_6IDL vs. pif5-621_0 IDL	1.707	1.96	-0.2533	0.2751	3	3	1.302	2
							WT_6IDL vs. pif5-621_6 IDL	1.707	1.63	0.07667	0.2814	3	3	0.3852	2
							WT_6IDL vs. pif5-621_9 IDL	1.707	1.9	-0.1933	0.156	3	3	1.752	2
							WT_6IDL vs. ore1-2_0 IDL	1.707	1.85	-0.1433	0.09821	3	3	2.064	2
							WT_6IDL vs. ore1-2_6 IDL	1.707	1.7	0.006667	0.05487	3	3	0.1718	2
							WT_6IDL vs. ore1-2_9 IDL	1.707	1.67	0.03667	0.08511	3	3	0.6092	2
							WT_9 IDL vs. pif5-621_0 IDL	1.87	1.96	-0.09	0.1609	3	3	0.7909	2
							WT_9 IDL vs. pif5-621_6 IDL	1.87	1.63	0.24	0.2961	3	3	1.146	2
							WT_9 IDL vs. pif5-621_9 IDL	1.87	1.9	-0.03	0.06245	3	3	0.6794	2
							WT_9 IDL vs. ore1-2_0 IDL	1.87	1.85	0.02	0.2517	3	3	0.1124	2
							WT_9 IDL vs. ore1-2_6 IDL	1.87	1.7	0.17	0.106	3	3	2.268	2
							WT_9 IDL vs. ore1-2_9 IDL	1.87	1.67	0.2	0.07024	3	3	4.027	2
							pif5-621_0 IDL vs. pif5-621_6 IDL	1.96	1.63	0.33	0.4551	3	3	1.026	2
							pif5-621_0 IDL vs. pif5-621_9 IDL	1.96	1.9	0.06	0.22	3	3	0.3857	2
							pif5-621_0 IDL vs. ore1-2_0 IDL	1.96	1.85	0.11	0.3595	3	3	0.4327	2
							pif5-621_0 IDL vs. ore1-2_6 IDL	1.96	1.7	0.26	0.2466	3	3	1.491	2
							pif5-621_0 IDL vs. ore1-2_9 IDL	1.96	1.67	0.29	0.2136	3	3	1.92	2
							pif5-621_6 IDL vs. pif5-621_9 IDL	1.63	1.9	-0.27	0.2352	3	3	1.624	2
							pif5-621_6 IDL vs. ore1-2_0 IDL	1.63	1.85	-0.22	0.3225	3	3	0.9646	2
							pif5-621_6 IDL vs. ore1-2_6 IDL	1.63	1.7	-0.07	0.2548	3	3	0.3885	2
							pif5-621_6 IDL vs. ore1-2_9 IDL	1.63	1.67	-0.04	0.2684	3	3	0.2108	2
							pif5-621_9 IDL vs. ore1-2_0 IDL	1.9	1.85	0.05	0.2515	3	3	0.2812	2
							pif5-621_9 IDL vs. ore1-2_6 IDL	1.9	1.7	0.2	0.1012	3	3	2.796	2
							pif5-621_9 IDL vs. ore1-2_9 IDL	1.9	1.67	0.23	0.07767	3	3	4.188	2
							ore1-2_0 IDL vs. ore1-2_6 IDL	1.85	1.7	0.15	0.1513	3	3	1.402	2
							ore1-2_0 IDL vs. ore1-2_9 IDL	1.85	1.67	0.18	0.1833	3	3	1.389	2
							ore1-2_6 IDL vs. ore1-2_9 IDL	1.7	1.67	0.03	0.03606	3	3	1.177	2
							Compact letter display
							WT_0 IDL	A
							pif5-621_0 IDL	A
							pif5-621_9 IDL	A
							WT_9 IDL	A
							ore1-2_0 IDL	A
							WT_6IDL	A
							ore1-2_6 IDL	A
							ore1-2_9 IDL	A
							pif5-621_6 IDL	A

## Sheet: Fig. 1d_BAC2
expression of BAC2	WT_0 IDL	WT_6IDL	WT_9 IDL	pif5-621_0 IDL	pif5-621_6 IDL	pif5-621_9 IDL	ore1-2_0 IDL	ore1-2_6 IDL	ore1-2_9 IDL
rep 1	0.06	1.23	0.47	0.01	0.02	0	0.05	0.03	0.04
rep 2	0.04	1.69	0.16	0.01	0.01	0.01	0.04	0.02	0.04
rep 3	0.04	1.82	0.31	0.01	0.01	0.02	0.05	0.02	0.04
rep 4	0.05	1.41	0.73	0.01	0.02	0.01	0.09	0.03	0.05

## Sheet: Fig. 1d stats_BAC2
Table Analyzed	Expression BAC2						Number of families	1
Data sets analyzed	A-I						Number of comparisons per family	36
Distribution assumption	Normal (Gaussian)						Alpha	0.05
ANOVA summary							Tukey's multiple comparisons test	Mean diff,	95,00% CI of diff,	Below threshold?	Summary	Adjusted P Value
F	69.39						WT_0 IDL vs. WT_6IDL	-1.49	-1,778 to -1,202	Yes	****	<0,0001	A-B
P value	<0,0001						WT_0 IDL vs. WT_9 IDL	-0.37	-0,6575 to -0,08246	Yes	**	0.0049	A-C
P value summary	****						WT_0 IDL vs. pif5-621_0 IDL	0.0375	-0,2500 to 0,3250	No	ns	>0,9999	A-D
Significant diff. among means (P < 0.05)?	Yes						WT_0 IDL vs. pif5-621_6 IDL	0.0325	-0,2550 to 0,3200	No	ns	>0,9999	A-E
R squared	0.9536						WT_0 IDL vs. pif5-621_9 IDL	0.0375	-0,2500 to 0,3250	No	ns	>0,9999	A-F
							WT_0 IDL vs. ore1-2_0 IDL	-0.01	-0,2975 to 0,2775	No	ns	>0,9999	A-G
Brown-Forsythe test							WT_0 IDL vs. ore1-2_6 IDL	0.0225	-0,2650 to 0,3100	No	ns	>0,9999	A-H
F (DFn, DFd)	10,78 (8, 27)						WT_0 IDL vs. ore1-2_9 IDL	0.005	-0,2825 to 0,2925	No	ns	>0,9999	A-I
P value	<0,0001						WT_6IDL vs. WT_9 IDL	1.12	0,8325 to 1,408	Yes	****	<0,0001	B-C
P value summary	****						WT_6IDL vs. pif5-621_0 IDL	1.528	1,240 to 1,815	Yes	****	<0,0001	B-D
Are SDs significantly different (P < 0.05)?	Yes						WT_6IDL vs. pif5-621_6 IDL	1.523	1,235 to 1,810	Yes	****	<0,0001	B-E
							WT_6IDL vs. pif5-621_9 IDL	1.528	1,240 to 1,815	Yes	****	<0,0001	B-F
Bartlett's test							WT_6IDL vs. ore1-2_0 IDL	1.48	1,192 to 1,768	Yes	****	<0,0001	B-G
Bartlett's statistic (corrected)							WT_6IDL vs. ore1-2_6 IDL	1.513	1,225 to 1,800	Yes	****	<0,0001	B-H
P value							WT_6IDL vs. ore1-2_9 IDL	1.495	1,207 to 1,783	Yes	****	<0,0001	B-I
P value summary							WT_9 IDL vs. pif5-621_0 IDL	0.4075	0,1200 to 0,6950	Yes	**	0.0016	C-D
Are SDs significantly different (P < 0.05)?							WT_9 IDL vs. pif5-621_6 IDL	0.4025	0,1150 to 0,6900	Yes	**	0.0019	C-E
							WT_9 IDL vs. pif5-621_9 IDL	0.4075	0,1200 to 0,6950	Yes	**	0.0016	C-F
ANOVA table	SS	DF	MS	F (DFn, DFd)	P value		WT_9 IDL vs. ore1-2_0 IDL	0.36	0,07246 to 0,6475	Yes	**	0.0066	C-G
Treatment (between columns)	8.108	8	1.014	F (8, 27) = 69,39	P<0,0001		WT_9 IDL vs. ore1-2_6 IDL	0.3925	0,1050 to 0,6800	Yes	**	0.0025	C-H
Residual (within columns)	0.3944	27	0.01461				WT_9 IDL vs. ore1-2_9 IDL	0.375	0,08746 to 0,6625	Yes	**	0.0042	C-I
Total	8.502	35					pif5-621_0 IDL vs. pif5-621_6 IDL	-0.005	-0,2925 to 0,2825	No	ns	>0,9999	D-E
							pif5-621_0 IDL vs. pif5-621_9 IDL	0	-0,2875 to 0,2875	No	ns	>0,9999	D-F
Data summary							pif5-621_0 IDL vs. ore1-2_0 IDL	-0.0475	-0,3350 to 0,2400	No	ns	0.9997	D-G
Number of treatments (columns)	9						pif5-621_0 IDL vs. ore1-2_6 IDL	-0.015	-0,3025 to 0,2725	No	ns	>0,9999	D-H
Number of values (total)	36						pif5-621_0 IDL vs. ore1-2_9 IDL	-0.0325	-0,3200 to 0,2550	No	ns	>0,9999	D-I
							pif5-621_6 IDL vs. pif5-621_9 IDL	0.005	-0,2825 to 0,2925	No	ns	>0,9999	E-F
							pif5-621_6 IDL vs. ore1-2_0 IDL	-0.0425	-0,3300 to 0,2450	No	ns	0.9999	E-G
							pif5-621_6 IDL vs. ore1-2_6 IDL	-0.01	-0,2975 to 0,2775	No	ns	>0,9999	E-H
							pif5-621_6 IDL vs. ore1-2_9 IDL	-0.0275	-0,3150 to 0,2600	No	ns	>0,9999	E-I
							pif5-621_9 IDL vs. ore1-2_0 IDL	-0.0475	-0,3350 to 0,2400	No	ns	0.9997	F-G
							pif5-621_9 IDL vs. ore1-2_6 IDL	-0.015	-0,3025 to 0,2725	No	ns	>0,9999	F-H
							pif5-621_9 IDL vs. ore1-2_9 IDL	-0.0325	-0,3200 to 0,2550	No	ns	>0,9999	F-I
							ore1-2_0 IDL vs. ore1-2_6 IDL	0.0325	-0,2550 to 0,3200	No	ns	>0,9999	G-H
							ore1-2_0 IDL vs. ore1-2_9 IDL	0.015	-0,2725 to 0,3025	No	ns	>0,9999	G-I
							ore1-2_6 IDL vs. ore1-2_9 IDL	-0.0175	-0,3050 to 0,2700	No	ns	>0,9999	H-I
							Test details	Mean 1	Mean 2	Mean diff,	SE of diff,	n1	n2	q	DF
							WT_0 IDL vs. WT_6IDL	0.0475	1.538	-1.49	0.08546	4	4	24.66	27
							WT_0 IDL vs. WT_9 IDL	0.0475	0.4175	-0.37	0.08546	4	4	6.123	27
							WT_0 IDL vs. pif5-621_0 IDL	0.0475	0.01	0.0375	0.08546	4	4	0.6206	27
							WT_0 IDL vs. pif5-621_6 IDL	0.0475	0.015	0.0325	0.08546	4	4	0.5378	27
							WT_0 IDL vs. pif5-621_9 IDL	0.0475	0.01	0.0375	0.08546	4	4	0.6206	27
							WT_0 IDL vs. ore1-2_0 IDL	0.0475	0.0575	-0.01	0.08546	4	4	0.1655	27
							WT_0 IDL vs. ore1-2_6 IDL	0.0475	0.025	0.0225	0.08546	4	4	0.3723	27
							WT_0 IDL vs. ore1-2_9 IDL	0.0475	0.0425	0.005	0.08546	4	4	0.08274	27
							WT_6IDL vs. WT_9 IDL	1.538	0.4175	1.12	0.08546	4	4	18.53	27
							WT_6IDL vs. pif5-621_0 IDL	1.538	0.01	1.528	0.08546	4	4	25.28	27
							WT_6IDL vs. pif5-621_6 IDL	1.538	0.015	1.523	0.08546	4	4	25.2	27
							WT_6IDL vs. pif5-621_9 IDL	1.538	0.01	1.528	0.08546	4	4	25.28	27
							WT_6IDL vs. ore1-2_0 IDL	1.538	0.0575	1.48	0.08546	4	4	24.49	27
							WT_6IDL vs. ore1-2_6 IDL	1.538	0.025	1.513	0.08546	4	4	25.03	27
							WT_6IDL vs. ore1-2_9 IDL	1.538	0.0425	1.495	0.08546	4	4	24.74	27
							WT_9 IDL vs. pif5-621_0 IDL	0.4175	0.01	0.4075	0.08546	4	4	6.743	27
							WT_9 IDL vs. pif5-621_6 IDL	0.4175	0.015	0.4025	0.08546	4	4	6.661	27
							WT_9 IDL vs. pif5-621_9 IDL	0.4175	0.01	0.4075	0.08546	4	4	6.743	27
							WT_9 IDL vs. ore1-2_0 IDL	0.4175	0.0575	0.36	0.08546	4	4	5.957	27
							WT_9 IDL vs. ore1-2_6 IDL	0.4175	0.025	0.3925	0.08546	4	4	6.495	27
							WT_9 IDL vs. ore1-2_9 IDL	0.4175	0.0425	0.375	0.08546	4	4	6.206	27
							pif5-621_0 IDL vs. pif5-621_6 IDL	0.01	0.015	-0.005	0.08546	4	4	0.08274	27
							pif5-621_0 IDL vs. pif5-621_9 IDL	0.01	0.01	0	0.08546	4	4	0	27
							pif5-621_0 IDL vs. ore1-2_0 IDL	0.01	0.0575	-0.0475	0.08546	4	4	0.7861	27
							pif5-621_0 IDL vs. ore1-2_6 IDL	0.01	0.025	-0.015	0.08546	4	4	0.2482	27
							pif5-621_0 IDL vs. ore1-2_9 IDL	0.01	0.0425	-0.0325	0.08546	4	4	0.5378	27
							pif5-621_6 IDL vs. pif5-621_9 IDL	0.015	0.01	0.005	0.08546	4	4	0.08274	27
							pif5-621_6 IDL vs. ore1-2_0 IDL	0.015	0.0575	-0.0425	0.08546	4	4	0.7033	27
							pif5-621_6 IDL vs. ore1-2_6 IDL	0.015	0.025	-0.01	0.08546	4	4	0.1655	27
							pif5-621_6 IDL vs. ore1-2_9 IDL	0.015	0.0425	-0.0275	0.08546	4	4	0.4551	27
							pif5-621_9 IDL vs. ore1-2_0 IDL	0.01	0.0575	-0.0475	0.08546	4	4	0.7861	27
							pif5-621_9 IDL vs. ore1-2_6 IDL	0.01	0.025	-0.015	0.08546	4	4	0.2482	27
							pif5-621_9 IDL vs. ore1-2_9 IDL	0.01	0.0425	-0.0325	0.08546	4	4	0.5378	27
							ore1-2_0 IDL vs. ore1-2_6 IDL	0.0575	0.025	0.0325	0.08546	4	4	0.5378	27
							ore1-2_0 IDL vs. ore1-2_9 IDL	0.0575	0.0425	0.015	0.08546	4	4	0.2482	27
							ore1-2_6 IDL vs. ore1-2_9 IDL	0.025	0.0425	-0.0175	0.08546	4	4	0.2896	27
							Compact letter display
							WT_6IDL	A
							WT_9 IDL	B
							ore1-2_0 IDL	C
							WT_0 IDL	C
							ore1-2_9 IDL	C
							ore1-2_6 IDL	C
							pif5-621_6 IDL	C
							pif5-621_0 IDL	C
							pif5-621_9 IDL	C

## Sheet: Fig. 1e,f
Fig.1 e
ore1-2 Young TUB2	ore1-2 Old TUB2	ore1-2/pORE1::ORE1-GFP L#5 Young TUB2	ore1-2/pORE1::ORE1-GFP L#5 Old TUB2	ore1-2 Young P1	ore1-2 Old P1	ore1-2/pORE1::ORE1-GFP L#5 Young P1	ore1-2/pORE1::ORE1-GFP L#5 Old P1	ore1-2 Young P2	ore1-2 Old P2	ore1-2/pORE1::ORE1-GFP L#5 Young P2	ore1-2/pORE1::ORE1-GFP L#5 Old P2
1	1	0.946624	1.24993	1	1	1.1019	0.11908	1	1	17.5428	70.2298
1	1	1.15897	1.15295	1	1	0.996033	2.05288	1	1	12.6098	49.9985
1	1	1.40947	1.05143	1	1	0.76313	0.2928	1	1	0.537987	82.884
1	1			1	1			1	1
Fig.1 f
ore1-2 Young TUB2	ore1-2 Old TUB2	ore1-2/pORE1::ORE1-GFP L#5 Young TUB2	ore1-2/pORE1::ORE1-GFP L#5 Old TUB2	ore1-2 Young P1	ore1-2 Old P1	ore1-2/pORE1::ORE1-GFP L#5 Young P1	ore1-2/pORE1::ORE1-GFP L#5 Old P1	ore1-2 Young P2	ore1-2 Old P2	ore1-2/pORE1::ORE1-GFP L#5 Young P2	ore1-2/pORE1::ORE1-GFP L#5 Old P2
1	1	0.946624	1.24993	1	1	1.12926	1.07211	1	1	0.649052	1.01264
1	1	1.15897	1.15295	1	1	1.35981	0.992905	1	1	1.31029	1.23911
1	1	1.40947	1.05143	1	1	1.18065	1.05557	1	1	0.990672	1.33618
1	1			1	1			1	1

## Sheet: Fig. 1e stats
Table Analyzed	Chip-PCR BAC2
							Compare column means (main column effect)
Two-way ANOVA	Ordinary
Alpha	0.05						Number of families	1
							Number of comparisons per family	66
Source of Variation	% of total variation	P value	P value summary	Significant?			Alpha	0.05
Row Factor	0.195	0.799	ns	No
Column Factor	93	<,001	***	Yes			Tukey's multiple comparisons test	Mean diff,	95,00% CI of diff,	Below threshold?	Summary	Adjusted P Value
ANOVA table	SS (Type III)	DF	MS	F (DFn, DFd)	P value		ore1-2 Young TUB2 vs. ore1-2 Old TUB2	7.11e-15	-12,7 to 12,7	No	ns	>,999
Row Factor	25.5	3	8.49	F (3, 27) = 0,337	P=,799		ore1-2 Young TUB2 vs. Group C	-0.172	-14,0 to 13,7	No	ns	>,999
Column Factor	12159	11	1105	F (11, 27) = 43,9	P<,001		ore1-2 Young TUB2 vs. Group D	-0.151	-14,0 to 13,7	No	ns	>,999
Residual	680	27	25.2				ore1-2 Young TUB2 vs. ore1-2 Young P1	7.11e-15	-12,7 to 12,7	No	ns	>,999
Total	13071	41					ore1-2 Young TUB2 vs. ore1-2 Old P1	7.11e-15	-12,7 to 12,7	No	ns	>,999
							ore1-2 Young TUB2 vs. Group G	0.0463	-13,8 to 13,9	No	ns	>,999
Data summary							ore1-2 Young TUB2 vs. Group H	0.178	-13,7 to 14,0	No	ns	>,999
Number of columns (Column Factor)	12						ore1-2 Young TUB2 vs. ore1-2 Young P2	7.11e-15	-12,7 to 12,7	No	ns	>,999
Number of rows (Row Factor)	4						ore1-2 Young TUB2 vs. ore1-2 Old P2	1.42e-14	-12,7 to 12,7	No	ns	>,999
Number of values	42						ore1-2 Young TUB2 vs. Group K	-9.23	-23,1 to 4,61	No	ns	0.451
							ore1-2 Young TUB2 vs. Group L	-66.7	-80,5 to -52,9	Yes	***	<,001
							ore1-2 Old TUB2 vs. Group C	-0.172	-14,0 to 13,7	No	ns	>,999
							ore1-2 Old TUB2 vs. Group D	-0.151	-14,0 to 13,7	No	ns	>,999
							ore1-2 Old TUB2 vs. ore1-2 Young P1	0	-12,7 to 12,7	No	ns	>,999
							ore1-2 Old TUB2 vs. ore1-2 Old P1	0	-12,7 to 12,7	No	ns	>,999
							ore1-2 Old TUB2 vs. Group G	0.0463	-13,8 to 13,9	No	ns	>,999
							ore1-2 Old TUB2 vs. Group H	0.178	-13,7 to 14,0	No	ns	>,999
							ore1-2 Old TUB2 vs. ore1-2 Young P2	0	-12,7 to 12,7	No	ns	>,999
							ore1-2 Old TUB2 vs. ore1-2 Old P2	7.11e-15	-12,7 to 12,7	No	ns	>,999
							ore1-2 Old TUB2 vs. Group K	-9.23	-23,1 to 4,61	No	ns	0.451
							ore1-2 Old TUB2 vs. Group L	-66.7	-80,5 to -52,9	Yes	***	<,001
							Group C vs. Group D	0.0202	-14,6 to 14,6	No	ns	>,999
							Group C vs. ore1-2 Young P1	0.172	-13,7 to 14,0	No	ns	>,999
							Group C vs. ore1-2 Old P1	0.172	-13,7 to 14,0	No	ns	>,999
							Group C vs. Group G	0.218	-14,4 to 14,8	No	ns	>,999
							Group C vs. Group H	0.35	-14,3 to 15,0	No	ns	>,999
							Group C vs. ore1-2 Young P2	0.172	-13,7 to 14,0	No	ns	>,999
							Group C vs. ore1-2 Old P2	0.172	-13,7 to 14,0	No	ns	>,999
							Group C vs. Group K	-9.06	-23,7 to 5,56	No	ns	0.557
							Group C vs. Group L	-66.5	-81,2 to -51,9	Yes	***	<,001
							Group D vs. ore1-2 Young P1	0.151	-13,7 to 14,0	No	ns	>,999
							Group D vs. ore1-2 Old P1	0.151	-13,7 to 14,0	No	ns	>,999
							Group D vs. Group G	0.198	-14,4 to 14,8	No	ns	>,999
							Group D vs. Group H	0.33	-14,3 to 14,9	No	ns	>,999
							Group D vs. ore1-2 Young P2	0.151	-13,7 to 14,0	No	ns	>,999
							Group D vs. ore1-2 Old P2	0.151	-13,7 to 14,0	No	ns	>,999
							Group D vs. Group K	-9.08	-23,7 to 5,54	No	ns	0.553
							Group D vs. Group L	-66.6	-81,2 to -51,9	Yes	***	<,001
							ore1-2 Young P1 vs. ore1-2 Old P1	0	-12,7 to 12,7	No	ns	>,999
							ore1-2 Young P1 vs. Group G	0.0463	-13,8 to 13,9	No	ns	>,999
							ore1-2 Young P1 vs. Group H	0.178	-13,7 to 14,0	No	ns	>,999
							ore1-2 Young P1 vs. ore1-2 Young P2	0	-12,7 to 12,7	No	ns	>,999
							ore1-2 Young P1 vs. ore1-2 Old P2	7.11e-15	-12,7 to 12,7	No	ns	>,999
							ore1-2 Young P1 vs. Group K	-9.23	-23,1 to 4,61	No	ns	0.451
							ore1-2 Young P1 vs. Group L	-66.7	-80,5 to -52,9	Yes	***	<,001
							ore1-2 Old P1 vs. Group G	0.0463	-13,8 to 13,9	No	ns	>,999
							ore1-2 Old P1 vs. Group H	0.178	-13,7 to 14,0	No	ns	>,999
							ore1-2 Old P1 vs. ore1-2 Young P2	0	-12,7 to 12,7	No	ns	>,999
							ore1-2 Old P1 vs. ore1-2 Old P2	7.11e-15	-12,7 to 12,7	No	ns	>,999
							ore1-2 Old P1 vs. Group K	-9.23	-23,1 to 4,61	No	ns	0.451
							ore1-2 Old P1 vs. Group L	-66.7	-80,5 to -52,9	Yes	***	<,001
							Group G vs. Group H	0.132	-14,5 to 14,8	No	ns	>,999
							Group G vs. ore1-2 Young P2	-0.0463	-13,9 to 13,8	No	ns	>,999
							Group G vs. ore1-2 Old P2	-0.0463	-13,9 to 13,8	No	ns	>,999
							Group G vs. Group K	-9.28	-23,9 to 5,34	No	ns	0.523
							Group G vs. Group L	-66.8	-81,4 to -52,1	Yes	***	<,001
							Group H vs. ore1-2 Young P2	-0.178	-14,0 to 13,7	No	ns	>,999
							Group H vs. ore1-2 Old P2	-0.178	-14,0 to 13,7	No	ns	>,999
							Group H vs. Group K	-9.41	-24,0 to 5,21	No	ns	0.503
							Group H vs. Group L	-66.9	-81,5 to -52,3	Yes	***	<,001
							ore1-2 Young P2 vs. ore1-2 Old P2	7.11e-15	-12,7 to 12,7	No	ns	>,999
							ore1-2 Young P2 vs. Group K	-9.23	-23,1 to 4,61	No	ns	0.451
							ore1-2 Young P2 vs. Group L	-66.7	-80,5 to -52,9	Yes	***	<,001
							ore1-2 Old P2 vs. Group K	-9.23	-23,1 to 4,61	No	ns	0.451
							ore1-2 Old P2 vs. Group L	-66.7	-80,5 to -52,9	Yes	***	<,001
							Group K vs. Group L	-57.5	-72,1 to -42,9	Yes	***	<,001
							Test details	Mean 1	Mean 2	Mean diff,	SE of diff,	N1	N2	q	DF
							ore1-2 Young TUB2 vs. ore1-2 Old TUB2	1	1	7.11e-15	3.55	4	4	2.83e-15	27
							ore1-2 Young TUB2 vs. Group C	1	1.17	-0.172	3.88	4	3	0.0626	27
							ore1-2 Young TUB2 vs. Group D	1	1.15	-0.151	3.88	4	3	0.0552	27
							ore1-2 Young TUB2 vs. ore1-2 Young P1	1	1	7.11e-15	3.55	4	4	2.83e-15	27
							ore1-2 Young TUB2 vs. ore1-2 Old P1	1	1	7.11e-15	3.55	4	4	2.83e-15	27
							ore1-2 Young TUB2 vs. Group G	1	0.954	0.0463	3.88	4	3	0.0169	27
							ore1-2 Young TUB2 vs. Group H	1	0.822	0.178	3.88	4	3	0.065	27
							ore1-2 Young TUB2 vs. ore1-2 Young P2	1	1	7.11e-15	3.55	4	4	2.83e-15	27
							ore1-2 Young TUB2 vs. ore1-2 Old P2	1	1	1.42e-14	3.55	4	4	5.66e-15	27
							ore1-2 Young TUB2 vs. Group K	1	10.2	-9.23	3.88	4	3	3.36	27
							ore1-2 Young TUB2 vs. Group L	1	67.7	-66.7	3.88	4	3	24.3	27
							ore1-2 Old TUB2 vs. Group C	1	1.17	-0.172	3.88	4	3	0.0626	27
							ore1-2 Old TUB2 vs. Group D	1	1.15	-0.151	3.88	4	3	0.0552	27
							ore1-2 Old TUB2 vs. ore1-2 Young P1	1	1	0	3.55	4	4	0	27
							ore1-2 Old TUB2 vs. ore1-2 Old P1	1	1	0	3.55	4	4	0	27
							ore1-2 Old TUB2 vs. Group G	1	0.954	0.0463	3.88	4	3	0.0169	27
							ore1-2 Old TUB2 vs. Group H	1	0.822	0.178	3.88	4	3	0.065	27
							ore1-2 Old TUB2 vs. ore1-2 Young P2	1	1	0	3.55	4	4	0	27
							ore1-2 Old TUB2 vs. ore1-2 Old P2	1	1	7.11e-15	3.55	4	4	2.83e-15	27
							ore1-2 Old TUB2 vs. Group K	1	10.2	-9.23	3.88	4	3	3.36	27
							ore1-2 Old TUB2 vs. Group L	1	67.7	-66.7	3.88	4	3	24.3	27
							Group C vs. Group D	1.17	1.15	0.0202	4.1	3	3	0.00699	27
							Group C vs. ore1-2 Young P1	1.17	1	0.172	3.88	3	4	0.0626	27
							Group C vs. ore1-2 Old P1	1.17	1	0.172	3.88	3	4	0.0626	27
							Group C vs. Group G	1.17	0.954	0.218	4.1	3	3	0.0752	27
							Group C vs. Group H	1.17	0.822	0.35	4.1	3	3	0.121	27
							Group C vs. ore1-2 Young P2	1.17	1	0.172	3.88	3	4	0.0626	27
							Group C vs. ore1-2 Old P2	1.17	1	0.172	3.88	3	4	0.0626	27
							Group C vs. Group K	1.17	10.2	-9.06	4.1	3	3	3.13	27
							Group C vs. Group L	1.17	67.7	-66.5	4.1	3	3	23	27
							Group D vs. ore1-2 Young P1	1.15	1	0.151	3.88	3	4	0.0552	27
							Group D vs. ore1-2 Old P1	1.15	1	0.151	3.88	3	4	0.0552	27
							Group D vs. Group G	1.15	0.954	0.198	4.1	3	3	0.0682	27
							Group D vs. Group H	1.15	0.822	0.33	4.1	3	3	0.114	27
							Group D vs. ore1-2 Young P2	1.15	1	0.151	3.88	3	4	0.0552	27
							Group D vs. ore1-2 Old P2	1.15	1	0.151	3.88	3	4	0.0552	27
							Group D vs. Group K	1.15	10.2	-9.08	4.1	3	3	3.13	27
							Group D vs. Group L	1.15	67.7	-66.6	4.1	3	3	23	27
							ore1-2 Young P1 vs. ore1-2 Old P1	1	1	0	3.55	4	4	0	27
							ore1-2 Young P1 vs. Group G	1	0.954	0.0463	3.88	4	3	0.0169	27
							ore1-2 Young P1 vs. Group H	1	0.822	0.178	3.88	4	3	0.065	27
							ore1-2 Young P1 vs. ore1-2 Young P2	1	1	0	3.55	4	4	0	27
							ore1-2 Young P1 vs. ore1-2 Old P2	1	1	7.11e-15	3.55	4	4	2.83e-15	27
							ore1-2 Young P1 vs. Group K	1	10.2	-9.23	3.88	4	3	3.36	27
							ore1-2 Young P1 vs. Group L	1	67.7	-66.7	3.88	4	3	24.3	27
							ore1-2 Old P1 vs. Group G	1	0.954	0.0463	3.88	4	3	0.0169	27
							ore1-2 Old P1 vs. Group H	1	0.822	0.178	3.88	4	3	0.065	27
							ore1-2 Old P1 vs. ore1-2 Young P2	1	1	0	3.55	4	4	0	27
							ore1-2 Old P1 vs. ore1-2 Old P2	1	1	7.11e-15	3.55	4	4	2.83e-15	27
							ore1-2 Old P1 vs. Group K	1	10.2	-9.23	3.88	4	3	3.36	27
							ore1-2 Old P1 vs. Group L	1	67.7	-66.7	3.88	4	3	24.3	27
							Group G vs. Group H	0.954	0.822	0.132	4.1	3	3	0.0456	27
							Group G vs. ore1-2 Young P2	0.954	1	-0.0463	3.88	3	4	0.0169	27
							Group G vs. ore1-2 Old P2	0.954	1	-0.0463	3.88	3	4	0.0169	27
							Group G vs. Group K	0.954	10.2	-9.28	4.1	3	3	3.2	27
							Group G vs. Group L	0.954	67.7	-66.8	4.1	3	3	23	27
							Group H vs. ore1-2 Young P2	0.822	1	-0.178	3.88	3	4	0.065	27
							Group H vs. ore1-2 Old P2	0.822	1	-0.178	3.88	3	4	0.065	27
							Group H vs. Group K	0.822	10.2	-9.41	4.1	3	3	3.25	27
							Group H vs. Group L	0.822	67.7	-66.9	4.1	3	3	23.1	27
							ore1-2 Young P2 vs. ore1-2 Old P2	1	1	7.11e-15	3.55	4	4	2.83e-15	27
							ore1-2 Young P2 vs. Group K	1	10.2	-9.23	3.88	4	3	3.36	27
							ore1-2 Young P2 vs. Group L	1	67.7	-66.7	3.88	4	3	24.3	27
							ore1-2 Old P2 vs. Group K	1	10.2	-9.23	3.88	4	3	3.36	27
							ore1-2 Old P2 vs. Group L	1	67.7	-66.7	3.88	4	3	24.3	27
							Group K vs. Group L	10.2	67.7	-57.5	4.1	3	3	19.8	27

[truncated: 12 more sheets: Fig. 1f stats, Fig. 2b, Fig. 2b stats, Fig. 2c, Fig. 2c stats, Fig 3a-3b gels, Fig 3e, Fig 3e stats, Fig 3g, Fig 3g stats, Fig 3h, Fig 3h stats]
